# Supplementary material for: Anti-Microbiota Vaccines Modulate the Tick Microbiome in a Taxon-Specific Manner
Source: Front Immunol. 2021 Jul 12;12:704621. doi: 10.3389/fimmu.2021.704621 (PMC8312226; doi:10.3389/fimmu.2021.704621)
Supplement: Supplementary Table 1 — Predicted genes (KO) with differential abundance in the ticks that fed on mock-immunized mice compared to unfed ticks. [file Table_1.xlsx]

## Sheet: Sheet1
Gene (KO)	Description	baseMean	log2FoldChange	lfcSE	stat	pvalue	padj
K15667	K15667, ppsD, fenA; fengycin family lipopeptide synthetase D	19.374	-7.51016	1.74474	-4.30447	1.67384e-05	0.000199919			Unfed
K01312	PRSS1_2_3; trypsin [EC:3.4.21.4]	9.09241	-6.41721	2.12046	-3.02633	0.0024754	0.0108754			PBS
K15328	pksD; bacillaene synthase trans-acting acyltransferase	7.29371	-5.4749	1.71811	-3.18659	0.00143962	0.00712092
K14681	argHA; argininosuccinate lyase / amino-acid N-acetyltransferase [EC:4.3.2.1 2.3.1.1]	3.35942	-4.9749	1.65732	-3.00177	0.00268417	0.0115769
K13713	purCD; fusion protein PurCD [EC:6.3.2.6 6.3.4.13]	3.14296	-4.89115	1.65095	-2.96262	0.00305029	0.0128782
K11033	nheA; non-hemolytic enterotoxin A	3.00632	-4.82119	2.35975	-2.04309	0.0410431	0.0978944
K13614	pksN; polyketide synthase PksN	17.2483	-4.8039	1.52063	-3.15916	0.00158226	0.00768318
K01518	NUDT2; bis(5'-nucleosidyl)-tetraphosphatase [EC:3.6.1.17]	11.1955	-4.72685	1.36842	-3.45423	0.000551864	0.00323827
K14108	ehaQ; energy-converting hydrogenase A subunit Q	8.96725	-4.68669	1.29332	-3.62377	0.000290335	0.00189179
K02152	ATPeV1G, ATP6G; V-type H+-transporting ATPase subunit G	10.7539	-4.66389	1.37644	-3.38838	0.000703079	0.0039504
K14026	SEL1, SEL1L; SEL1 protein	10.7539	-4.66389	1.37644	-3.38838	0.000703079	0.0039504
K15423	PPP4C; serine/threonine-protein phosphatase 4 catalytic subunit [EC:3.1.3.16]	10.7539	-4.66389	1.37644	-3.38838	0.000703079	0.0039504
K19070	oorA; oxalate oxidoreductase subunit alpha [EC:1.2.7.10]	10.7539	-4.66389	1.37644	-3.38838	0.000703079	0.0039504
K19071	oorB; oxalate oxidoreductase subunit beta [EC:1.2.7.10]	10.7539	-4.66389	1.37644	-3.38838	0.000703079	0.0039504
K19072	oorD; oxalate oxidoreductase subunit delta [EC:1.2.7.10]	10.7539	-4.66389	1.37644	-3.38838	0.000703079	0.0039504
K13612	pksL; polyketide synthase PksL	7.84579	-4.63575	2.10184	-2.20557	0.0274142	0.0728773
K18016	mbhL; membrane-bound hydrogenase subunit alpha [EC:1.12.7.2]	105.379	-4.50442	1.1423	-3.94329	8.03705e-05	0.000712589
K18017	mbhK; membrane-bound hydrogenase subunit beta [EC:1.12.7.2]	107.018	-4.42364	1.15118	-3.8427	0.000121688	0.000962317
K18023	mbhJ; membrane-bound hydrogenase subunit mbhJ [EC:1.12.7.2]	106.354	-4.37828	1.54148	-2.8403	0.00450708	0.017635
K07242	K07242; putative multicomponent Na+:H+ antiporter subunit B	10.3863	-4.34217	1.21851	-3.56352	0.000365917	0.00228247
K09720	nrpRI; HTH-type transcriptional regulator, global nitrogen regulator NrpRI	80.146	-4.25263	0.868974	-4.89386	9.88793e-07	2.05708e-05
K15654	srfAA, lchAA; surfactin family lipopeptide synthetase A	23.4614	-4.16952	1.56196	-2.66942	0.00759821	0.0265042
K03206	azr; azobenzene reductase [EC:1.7.1.6]	9.1857	-4.02204	1.61791	-2.48595	0.0129206	0.0400842
K09683	hutP; hut operon positive regulatory protein	112.909	-3.88409	0.922055	-4.21243	2.52643e-05	0.000274928
K06027	NSF, SEC18; vesicle-fusing ATPase [EC:3.6.4.6]	195.276	-3.87389	1.54522	-2.50702	0.0121752	0.0385609
K08255	cdr; CoA-disulfide reductase [EC:1.8.1.14]	53.6404	-3.85535	1.31457	-2.93278	0.00335939	0.0139503
K11442	K11442; putative uridylyltransferase [EC:2.7.7.-]	53.6404	-3.85535	1.31457	-2.93278	0.00335939	0.0139503
K12552	pbpA; penicillin-binding protein 1 [EC:3.4.-.-]	53.6404	-3.85535	1.31457	-2.93278	0.00335939	0.0139503
K09126	K09126; uncharacterized protein	203.937	-3.8038	1.47126	-2.5854	0.00972672	0.0320997
K17870	nox1; NADH oxidase (H2O2-forming) [EC:1.6.3.3]	282.212	-3.75718	1.29704	-2.89673	0.00377068	0.0153873
K01389	MME, CD10; neprilysin [EC:3.4.24.11]	3482.73	-3.74434	0.727569	-5.14637	2.65575e-07	7.225e-06
K00186	vorA; 2-oxoisovalerate ferredoxin oxidoreductase, alpha subunit [EC:1.2.7.7]	184.35	-3.74204	0.968835	-3.86242	0.000112271	0.000903563
K00141	xylC; benzaldehyde dehydrogenase (NAD) [EC:1.2.1.28]	7860.09	-3.72102	0.525025	-7.08733	1.36727e-12	1.088e-09
K11624	ydfI; two-component system, NarL family, response regulator YdfI	10.1627	-3.68664	1.1926	-3.09125	0.00199315	0.00928871
K07694	vraR; two-component system, NarL family, vancomycin resistance associated response regulator VraR	125.755	-3.68074	1.49133	-2.4681	0.0135833	0.0418141
K06979	mph; macrolide phosphotransferase	3522.27	-3.6778	0.700417	-5.25087	1.51379e-07	4.81839e-06
K13665	gumL; pyruvyltransferase	3501.01	-3.67222	0.60274	-6.09254	1.11132e-09	1.36051e-07
K00021	HMGCR; hydroxymethylglutaryl-CoA reductase (NADPH) [EC:1.1.1.34]	3510.26	-3.64838	0.670526	-5.44107	5.2963e-08	2.10726e-06
K15740	mptN; tetrahydromethanopterin:alpha-L-glutamate ligase [EC:6.3.2.33]	11.3541	-3.64452	1.29606	-2.812	0.00492348	0.0189154
K09879	crtU; isorenieratene synthase	3538.94	-3.64068	0.614716	-5.92254	3.17e-09	2.58721e-07
K04117	aliB; cyclohexanecarboxyl-CoA dehydrogenase [EC:1.3.99.-]	3505.69	-3.63307	0.622698	-5.8344	5.39836e-09	3.85725e-07
K07162	K07162; uncharacterized protein	288.576	-3.61758	1.61103	-2.24551	0.0247353	0.0673502
K09139	K09139; uncharacterized protein	187.225	-3.60709	0.906958	-3.97713	6.97514e-05	0.000642601
K14052	puuP; putrescine importer	3522.68	-3.59611	0.602245	-5.97117	2.35552e-09	2.05414e-07
K00544	BHMT; betaine-homocysteine S-methyltransferase [EC:2.1.1.5]	3521.03	-3.58682	0.740188	-4.84582	1.26091e-06	2.51629e-05
K15734	SDR16C5; all-trans-retinol dehydrogenase (NAD+) [EC:1.1.1.105]	3526.93	-3.55066	0.746586	-4.75586	1.97601e-06	3.56297e-05
K06914	mfnD; tyramine---L-glutamate ligase [EC:6.3.4.24]	11.416	-3.54536	1.18014	-3.00419	0.0026629	0.0114929
K01208	cd, ma, nplT; cyclomaltodextrinase / maltogenic alpha-amylase / neopullulanase [EC:3.2.1.54 3.2.1.133 3.2.1.135]	34.004	-3.52272	1.15657	-3.04583	0.00232037	0.0103805
K01453	nylB; 6-aminohexanoate-oligomer exohydrolase [EC:3.5.1.46]	7856.09	-3.51387	0.461762	-7.60971	2.74711e-14	5.82938e-11
K13609	dpkA, lhpD; delta1-piperideine-2-carboxylate reductase [EC:1.5.1.21]	3547.83	-3.51294	0.626086	-5.61095	2.01219e-08	1.00863e-06
K18353	vanJ; vancomycin resistance protein VanJ	3601.53	-3.49292	0.641112	-5.44822	5.0875e-08	2.03692e-06
K00288	MTHFD; methylenetetrahydrofolate dehydrogenase (NADP+) / methenyltetrahydrofolate cyclohydrolase / formyltetrahydrofolate synthetase [EC:1.5.1.5 3.5.4.9 6.3.4.3]	199.713	-3.49102	0.975115	-3.58011	0.000343444	0.00217766
K16844	comC; (2R)-3-sulfolactate dehydrogenase (NADP+) [EC:1.1.1.338]	3559.29	-3.4683	0.540758	-6.41379	1.4195e-10	3.34687e-08
K18384	L3HYPDH; trans-L-3-hydroxyproline dehydratase [EC:4.2.1.77]	3610.42	-3.44582	0.51712	-6.66349	2.67397e-11	8.9592e-09
K04116	aliA; cyclohexanecarboxylate-CoA ligase [EC:6.2.1.-]	3668.74	-3.43335	0.5659	-6.06706	1.30274e-09	1.40606e-07
K08172	shiA; MFS transporter, MHS family, shikimate and dehydroshikimate transport protein	3561.14	-3.41863	0.545378	-6.26836	3.64865e-10	5.79432e-08
K10037	glnP; glutamine transport system permease protein	3567.55	-3.40944	0.524986	-6.49435	8.33938e-11	2.38483e-08
K10036	glnH; glutamine transport system substrate-binding protein	3582.39	-3.37881	0.520663	-6.48943	8.61626e-11	2.38483e-08
K19551	pelC; pectate lyase C [EC:4.2.2.2 4.2.2.10]	8.42284	-3.37543	1.60713	-2.10029	0.0357033	0.0883011
K03777	dld; D-lactate dehydrogenase (quinone) [EC:1.1.5.12]	12339.7	-3.34912	0.524384	-6.38678	1.69418e-10	3.57437e-08
K00816	CCBL; kynurenine---oxoglutarate transaminase / cysteine-S-conjugate beta-lyase / glutamine---phenylpyruvate transaminase [EC:2.6.1.7 4.4.1.13 2.6.1.64]	3.19836	-3.34782	1.63432	-2.04845	0.0405159	0.097037
K15376	GPHN; gephyrin [EC:2.10.1.1 2.7.7.75]	3.19836	-3.34782	1.63432	-2.04845	0.0405159	0.097037
K18553	cmlR, cmx; MFS transporter, DHA1 family, chloramphenicol resistance protein	3589.12	-3.34585	0.61934	-5.40229	6.57959e-08	2.52323e-06
K09472	puuC, aldH; 4-(gamma-glutamylamino)butanal dehydrogenase [EC:1.2.1.99]	7999.89	-3.33093	0.441591	-7.54302	4.59207e-14	7.30827e-11
K10038	glnQ; glutamine transport system ATP-binding protein [EC:3.6.3.-]	3605.86	-3.32845	0.519938	-6.40163	1.53725e-10	3.49505e-08
K05556	actVI1, RED1; ketoreductase RED1 [EC:1.1.1.-]	3587.22	-3.31827	0.668923	-4.96062	7.02676e-07	1.55862e-05
K07132	MuB; ATP-dependent target DNA activator [EC:3.6.1.3]	7215.8	-3.31119	0.53322	-6.20979	5.30552e-10	7.67612e-08
K00968	PCYT1; choline-phosphate cytidylyltransferase [EC:2.7.7.15]	3589.43	-3.30397	0.543591	-6.07805	1.21656e-09	1.38297e-07
K02802	PTS-Nag-EIIA, nagE; PTS system, N-acetylglucosamine-specific IIA component [EC:2.7.1.193]	3722.29	-3.3023	0.527431	-6.2611	3.82283e-10	5.79432e-08
K16843	slcC; (S)-sulfolactate dehydrogenase [EC:1.1.1.310]	3594.7	-3.29468	0.516194	-6.38264	1.74058e-10	3.57437e-08
K14727	pcaL; 3-oxoadipate enol-lactonase / 4-carboxymuconolactone decarboxylase [EC:3.1.1.24 4.1.1.44]	7373.98	-3.27294	0.556999	-5.87603	4.20229e-09	3.11067e-07
K15928	jadH; bifunctional hydroxylase/dehydrase	39.304	-3.26346	1.019	-3.2026	0.00136195	0.00676302
K14470	mct; 2-methylfumaryl-CoA isomerase [EC:5.4.1.3]	3636.26	-3.24451	0.576491	-5.62802	1.8229e-08	9.51195e-07
K03343	puo; putrescine oxidase [EC:1.4.3.10]	3678.34	-3.21898	0.593668	-5.42219	5.88731e-08	2.3135e-06
K19062	arr; rifampin ADP-ribosylating transferase	3722.25	-3.20973	0.567303	-5.65787	1.53259e-08	8.1987e-07
K17755	codA; choline oxidase [EC:1.1.3.17]	3667.06	-3.20375	0.657207	-4.87479	1.08925e-06	2.21538e-05
K14633	gra6, RED2; ketoreductase RED2 [EC:1.1.1.-]	18.9534	-3.19719	1.27018	-2.51711	0.0118322	0.0377563
K07061	cmr1; CRISPR-associated protein Cmr1	18.4823	-3.19026	0.859435	-3.71204	0.000205595	0.00143985
K02803	PTS-Nag-EIIB, nagE; PTS system, N-acetylglucosamine-specific IIB component [EC:2.7.1.193]	3807.02	-3.1825	0.500105	-6.36368	1.96981e-10	3.91869e-08
K13775	atuG; citronellol/citronellal dehydrogenase	8415.66	-3.13719	0.440635	-7.11969	1.0817e-12	9.83733e-10
K08688	E3.5.3.3; creatinase [EC:3.5.3.3]	3705.42	-3.11388	0.580099	-5.36784	7.9684e-08	2.86592e-06
K03897	iucD; lysine N6-hydroxylase [EC:1.14.13.59]	3779.17	-3.10656	0.538284	-5.77123	7.86954e-09	5.00012e-07
K00663	aacA; aminoglycoside 6'-N-acetyltransferase [EC:2.3.1.82]	7598.89	-3.09172	0.520135	-5.94407	2.78029e-09	2.33214e-07
K02475	K02475; two-component system, CitB family, response regulator	3750.55	-3.0878	0.55429	-5.57073	2.53673e-08	1.19621e-06
K11540	CAD; carbamoyl-phosphate synthase / aspartate carbamoyltransferase / dihydroorotase [EC:6.3.5.5 2.1.3.2 3.5.2.3]	6.51424	-3.07991	1.40875	-2.18628	0.0287951	0.0755605
K00365	uaZ; urate oxidase [EC:1.7.3.3]	3810.42	-3.06477	0.508562	-6.02634	1.67713e-09	1.64255e-07
K01584	adiA; arginine decarboxylase [EC:4.1.1.19]	8466.84	-3.05599	0.444083	-6.88156	5.92003e-12	2.89899e-09
K07535	badH; 2-hydroxycyclohexanecarboxyl-CoA dehydrogenase [EC:1.1.1.-]	3721.89	-3.05193	0.510471	-5.97866	2.24981e-09	2.01722e-07
K13745	ddc; L-2,4-diaminobutyrate decarboxylase [EC:4.1.1.86]	3900.75	-3.04607	0.500982	-6.08019	1.20038e-09	1.38297e-07
K00255	ACADL; long-chain-acyl-CoA dehydrogenase [EC:1.3.8.8]	3724.16	-3.03989	0.587131	-5.17753	2.24841e-07	6.38989e-06
K01576	mdlC; benzoylformate decarboxylase [EC:4.1.1.7]	3841.32	-3.03365	0.492649	-6.15783	7.37491e-10	1.02062e-07
K16840	hpxQ; 2-oxo-4-hydroxy-4-carboxy-5-ureidoimidazoline decarboxylase [EC:4.1.1.97]	3897.64	-3.01997	0.510762	-5.91268	3.36581e-09	2.61804e-07
K14164	glyQS; glycyl-tRNA synthetase [EC:6.1.1.14]	214.601	-3.01552	0.703281	-4.28778	1.80464e-05	0.000213142
K03300	TC.CITMHS; citrate-Mg2+:H+ or citrate-Ca2+:H+ symporter, CitMHS family	8289.46	-3.01247	0.4598	-6.5517	5.68873e-11	1.80155e-08
K02476	K02476; two-component system, CitB family, sensor kinase [EC:2.7.13.3]	3834.83	-3.00214	0.51133	-5.87124	4.32539e-09	3.16499e-07
K08173	ydfJ; MFS transporter, MHS family, metabolite:H+ symporter	3823	-2.99337	0.500638	-5.97911	2.24354e-09	2.01722e-07
K00510	HMOX1; heme oxygenase 1 [EC:1.14.14.18]	3820.97	-2.99278	0.497047	-6.02112	1.73214e-09	1.67073e-07
K16178	mtbB; dimethylamine---corrinoid protein Co-methyltransferase [EC:2.1.1.249]	19.2665	-2.97587	1.2849	-2.31602	0.020557	0.0592591
K12733	PPIL1; peptidyl-prolyl cis-trans isomerase-like 1 [EC:5.2.1.8]	28.975	-2.97441	1.04511	-2.84603	0.00442679	0.0173742
K17228	sfnG; dimethylsulfone monooxygenase [EC:1.14.14.35]	3864.8	-2.9716	0.492101	-6.03859	1.55465e-09	1.57094e-07
K01777	prdF; proline racemase [EC:5.1.1.4]	7475.62	-2.94223	0.51669	-5.69439	1.23812e-08	6.97508e-07
K00151	hpaE, hpcC; 5-carboxymethyl-2-hydroxymuconic-semialdehyde dehydrogenase [EC:1.2.1.60]	3841.25	-2.91043	0.505442	-5.75819	8.50196e-09	5.20418e-07
K00301	E1.5.3.1; sarcosine oxidase [EC:1.5.3.1]	3909.84	-2.90804	0.485952	-5.98422	2.17426e-09	2.00599e-07
K00448	pcaG; protocatechuate 3,4-dioxygenase, alpha subunit [EC:1.13.11.3]	8580.16	-2.90507	0.461401	-6.2962	3.05032e-10	5.24819e-08
K15926	jadI; cyclase	41.3421	-2.89548	0.905802	-3.19659	0.00139062	0.00688923
K16234	hutT; histidine transporter	3800.17	-2.87204	0.576643	-4.98063	6.3378e-07	1.43072e-05
K07004	K07004; uncharacterized protein	8745.1	-2.85983	0.421492	-6.78501	1.1608e-11	5.15443e-09
K11074	potI; putrescine transport system permease protein	8465.17	-2.83999	0.468312	-6.06431	1.32522e-09	1.40606e-07
K09940	K09940; uncharacterized protein	12467.3	-2.83721	0.393967	-7.20164	5.9491e-13	6.312e-10
K19694	chiS; two-component system, sensor histidine kinase ChiS	19.3237	-2.83493	1.35643	-2.09	0.036618	0.090178
K00561	ermC, ermA; 23S rRNA (adenine-N6)-dimethyltransferase [EC:2.1.1.184]	3858.72	-2.81996	0.509192	-5.5381	3.05771e-08	1.39038e-06
K01040	gctB; glutaconate CoA-transferase, subunit B [EC:2.8.3.12]	8195.54	-2.80215	0.462961	-6.05267	1.42463e-09	1.48675e-07
K14080	mtaA; [methyl-Co(III) methanol-specific corrinoid protein]:coenzyme M methyltransferase [EC:2.1.1.246]	197.78	-2.79365	0.908678	-3.07441	0.00210921	0.00969475
K19200	IAL; isopenicillin-N N-acyltransferase like protein	3902.15	-2.78996	0.48419	-5.76213	8.30586e-09	5.13351e-07
K01857	pcaB; 3-carboxy-cis,cis-muconate cycloisomerase [EC:5.5.1.2]	8587.99	-2.77868	0.437715	-6.34815	2.17922e-10	3.9707e-08
K13529	ada-alkA; AraC family transcriptional regulator, regulatory protein of adaptative response / DNA-3-methyladenine glycosylase II [EC:3.2.2.21]	8937.27	-2.77427	0.403112	-6.88213	5.89642e-12	2.89899e-09
K01039	gctA; glutaconate CoA-transferase, subunit A [EC:2.8.3.12]	8411.14	-2.76976	0.454337	-6.09627	1.08569e-09	1.35519e-07
K19114	csh1; CRISPR-associated protein Csh1	39.7339	-2.76242	0.928912	-2.97383	0.00294113	0.0124905
K08224	ynfM; MFS transporter, YNFM family, putative membrane transport protein	8697.91	-2.75574	0.406543	-6.77847	1.21452e-11	5.15443e-09
K09959	K09959; uncharacterized protein	10160.6	-2.75411	0.439677	-6.26393	3.75391e-10	5.79432e-08
K01582	E4.1.1.18, ldcC, cadA; lysine decarboxylase [EC:4.1.1.18]	4901.95	-2.74749	0.419774	-6.54517	5.9429e-11	1.80155e-08
K00449	pcaH; protocatechuate 3,4-dioxygenase, beta subunit [EC:1.13.11.3]	8851.02	-2.74207	0.450815	-6.08247	1.18342e-09	1.38297e-07
K02106	atoE; short-chain fatty acids transporter	8600.67	-2.73331	0.408152	-6.6968	2.13036e-11	7.53438e-09
K18456	E3.5.4.32; 8-oxoguanine deaminase [EC:3.5.4.32]	3905.03	-2.73177	0.532238	-5.1326	2.85769e-07	7.67596e-06
K12954	ctpG; cation-transporting P-type ATPase G [EC:3.6.3.-]	5289.65	-2.73022	0.595994	-4.58095	4.6287e-06	7.03254e-05
K03761	kgtP; MFS transporter, MHS family, alpha-ketoglutarate permease	14142	-2.71227	0.402552	-6.73768	1.60936e-11	6.02658e-09
K00389	yidH; putative membrane protein	10297	-2.70872	0.428735	-6.31793	2.65084e-10	4.68757e-08
K00203	fwdD, fmdD; formylmethanofuran dehydrogenase subunit D [EC:1.2.7.12]	12.3927	-2.70049	1.24517	-2.16877	0.0301003	0.0782117
K00436	hoxH; NAD-reducing hydrogenase large subunit [EC:1.12.1.2]	333.14	-2.69695	0.743588	-3.62694	0.000286804	0.00187453
K18007	hoxY; NAD-reducing hydrogenase small subunit [EC:1.12.1.2]	332.35	-2.6929	0.743517	-3.62185	0.000292507	0.0019001
K02554	mhpD; 2-keto-4-pentenoate hydratase [EC:4.2.1.80]	6207.69	-2.68907	0.512423	-5.24775	1.53971e-07	4.85237e-06
K12420	actIII, oxyJ, snoaD, aknA; ketoreductase [EC:1.1.1.-]	44.2076	-2.68726	0.873007	-3.07816	0.00208283	0.00958732
K09788	prpF; 2-methylaconitate isomerase [EC:5.3.3.-]	8672.72	-2.68651	0.448029	-5.99629	2.01878e-09	1.88994e-07
K02168	betT, betS; choline/glycine/proline betaine transport protein	16530.4	-2.68445	0.446177	-6.01656	1.78165e-09	1.69283e-07
K13572	pafB; proteasome accessory factor B	9375.97	-2.67925	0.488863	-5.48057	4.23963e-08	1.76402e-06
K03380	E1.14.13.7; phenol 2-monooxygenase [EC:1.14.13.7]	3936.15	-2.66685	0.557672	-4.78211	1.73462e-06	3.24783e-05
K02509	hpaH; 2-oxo-hept-3-ene-1,7-dioate hydratase [EC:4.2.1.-]	3951.32	-2.65453	0.479107	-5.54057	3.01488e-08	1.38077e-06
K02618	paaZ; oxepin-CoA hydrolase / 3-oxo-5,6-dehydrosuberyl-CoA semialdehyde dehydrogenase [EC:3.3.2.12 1.2.1.91]	4108.95	-2.6524	0.475003	-5.58396	2.35106e-08	1.14251e-06
K15733	E1.11.1.19; dye decolorizing peroxidase [EC:1.11.1.19]	4024.69	-2.64089	0.509752	-5.18073	2.21019e-07	6.30944e-06
K03785	aroD; 3-dehydroquinate dehydratase I [EC:4.2.1.10]	14883.9	-2.63423	0.460168	-5.72449	1.03747e-08	6.17246e-07
K07224	efeO; iron uptake system component EfeO	4000.66	-2.62461	0.496143	-5.29002	1.22303e-07	4.05512e-06
K18118	aarC, cat1; succinyl-CoA:acetate CoA-transferase [EC:2.8.3.18]	8664.14	-2.62162	0.405505	-6.46507	1.01253e-10	2.68572e-08
K08167	smvA, qacA, lfrA; MFS transporter, DHA2 family, multidrug resistance protein	10343.1	-2.61794	0.425724	-6.14937	7.7789e-10	1.04336e-07
K02858	ribB, RIB3; 3,4-dihydroxy 2-butanone 4-phosphate synthase [EC:4.1.99.12]	3943.02	-2.60379	0.465828	-5.5896	2.27595e-08	1.11451e-06
K07465	K07465; putative RecB family exonuclease	5556.98	-2.60268	0.505696	-5.14674	2.65055e-07	7.225e-06
K00453	TDO2, kynA; tryptophan 2,3-dioxygenase [EC:1.13.11.11]	9356.31	-2.59914	0.404065	-6.43248	1.25537e-10	3.07373e-08
K02589	nifHD1, nifI1; nitrogen regulatory protein PII 1	91.9368	-2.59584	0.816161	-3.18055	0.00146997	0.00723469
K02590	nifHD2, nifI2; nitrogen regulatory protein PII 2	91.9368	-2.59584	0.816161	-3.18055	0.00146997	0.00723469
K09456	aidB; putative acyl-CoA dehydrogenase	10665.6	-2.594	0.414152	-6.2634	3.76662e-10	5.79432e-08
K19190	nboR; nicotine blue oxidoreductase [EC:1.1.1.328]	5686.74	-2.59245	0.490671	-5.28348	1.26753e-07	4.15932e-06
K06989	nadX, ASPDH; aspartate dehydrogenase [EC:1.4.1.21]	3922.68	-2.5837	0.523456	-4.93586	7.98003e-07	1.73382e-05
K01753	dsdA; D-serine dehydratase [EC:4.3.1.18]	4375.91	-2.56927	0.433538	-5.92628	3.09881e-09	2.56195e-07
K00479	gbcA; glycine betaine catabolism A	7894.18	-2.56089	0.519897	-4.92577	8.40289e-07	1.79989e-05
K17735	lcdH, cdhA; carnitine 3-dehydrogenase [EC:1.1.1.108]	3963.72	-2.54845	0.48818	-5.22031	1.78623e-07	5.33857e-06
K12529	ygfM; putative selenate reductase FAD-binding subunit	211.427	-2.54052	0.703608	-3.61071	0.000305362	0.00196954
K03932	lpqC; polyhydroxybutyrate depolymerase	4019.69	-2.53796	0.494555	-5.1318	2.86979e-07	7.67609e-06
K12528	xdhD; putative selenate reductase molybdopterin-binding subunit	211.723	-2.53714	0.703807	-3.60487	0.000312307	0.00200216
K01608	gcl; tartronate-semialdehyde synthase [EC:4.1.1.47]	4074.06	-2.53668	0.460649	-5.50676	3.65499e-08	1.59556e-06
K08981	K08981; putative membrane protein	12097.3	-2.53303	0.43485	-5.82506	5.70927e-09	3.95057e-07
K00163	aceE; pyruvate dehydrogenase E1 component [EC:1.2.4.1]	23947.1	-2.53266	0.398977	-6.34788	2.18307e-10	3.9707e-08
K01706	gudD; glucarate dehydratase [EC:4.2.1.40]	4036.09	-2.5306	0.460551	-5.49473	3.91303e-08	1.69458e-06
K09167	K09167; uncharacterized protein	10697.4	-2.52703	0.412786	-6.12188	9.2478e-10	1.20146e-07
K03449	MFS.CP; MFS transporter, CP family, cyanate transporter	18797.6	-2.52	0.373418	-6.74848	1.49399e-11	5.9442e-09
K00697	otsA; trehalose 6-phosphate synthase [EC:2.4.1.15 2.4.1.347]	15135.5	-2.51784	0.348284	-7.22928	4.85545e-13	6.18196e-10
K04343	strB; streptomycin 6-kinase [EC:2.7.1.72]	4252.04	-2.51628	0.448117	-5.61521	1.96319e-08	9.9188e-07
K01720	prpD; 2-methylcitrate dehydratase [EC:4.2.1.79]	9029.21	-2.51531	0.425394	-5.91289	3.36159e-09	2.61804e-07
K03432	psmA, prcA; proteasome alpha subunit [EC:3.4.25.1]	4328.63	-2.51176	0.425511	-5.90292	3.57118e-09	2.70645e-07
K03433	psmB, prcB; proteasome beta subunit [EC:3.4.25.1]	4341.74	-2.50615	0.424749	-5.9003	3.62838e-09	2.71744e-07
K05396	dcyD; D-cysteine desulfhydrase [EC:4.4.1.15]	4662.92	-2.5028	0.439502	-5.69463	1.23636e-08	6.97508e-07
K01087	otsB; trehalose 6-phosphate phosphatase [EC:3.1.3.12]	15078.1	-2.49903	0.360503	-6.93206	4.14744e-12	2.40024e-09
K16301	efeB; deferrochelatase/peroxidase EfeB [EC:1.11.1.-]	4283.96	-2.49106	0.470669	-5.29259	1.20599e-07	4.01954e-06
K15525	mshB; N-acetyl-1-D-myo-inositol-2-amino-2-deoxy-alpha-D-glucopyranoside deacetylase [EC:3.5.1.103]	5850.28	-2.4882	0.450402	-5.5244	3.30608e-08	1.48215e-06
K02351	K02351; putative membrane protein	4010.5	-2.48681	0.48432	-5.13464	2.82678e-07	7.62513e-06
K07077	K07077; uncharacterized protein	5732.56	-2.48486	0.476216	-5.21792	1.80943e-07	5.35761e-06
K05710	hcaC; 3-phenylpropionate/trans-cinnamate dioxygenase ferredoxin component	9970.55	-2.4812	0.384768	-6.44858	1.12907e-10	2.87505e-08
K05563	phaF; multicomponent K+:H+ antiporter subunit F	8861.48	-2.48029	0.483447	-5.13044	2.89072e-07	7.69973e-06
K02361	entC; isochorismate synthase [EC:5.4.4.2]	6598.26	-2.47984	0.503333	-4.92684	8.35685e-07	1.79989e-05
K05596	iciA; LysR family transcriptional regulator, chromosome initiation inhibitor	10386.6	-2.4798	0.415105	-5.97392	2.31621e-09	2.04791e-07
K02021	ABC.MR; putative ABC transport system ATP-binding protein	5539.55	-2.47951	0.472453	-5.24815	1.53635e-07	4.85237e-06
K01739	metB; cystathionine gamma-synthase [EC:2.5.1.48]	18073.2	-2.47941	0.351389	-7.05602	1.71341e-12	1.21195e-09
K06718	ectA; L-2,4-diaminobutyric acid acetyltransferase [EC:2.3.1.178]	5569.17	-2.45345	0.563927	-4.35065	1.35732e-05	0.000168435
K19134	csx10; CRISPR-associated protein Csx10	14.7182	-2.45257	0.969472	-2.5298	0.0114128	0.0366016
K07300	chaA, CAX; Ca2+:H+ antiporter	4608.09	-2.44987	0.41217	-5.94384	2.78421e-09	2.33214e-07
K16014	cydCD; ATP-binding cassette, subfamily C, bacterial CydCD	4354.96	-2.44893	0.445797	-5.49338	3.94311e-08	1.69607e-06
K01505	E3.5.99.7; 1-aminocyclopropane-1-carboxylate deaminase [EC:3.5.99.7]	4193.88	-2.44743	0.455897	-5.36837	7.94505e-08	2.86592e-06
K19141	cmr5; CRISPR-associated protein Cmr5	13.4434	-2.44465	1.21866	-2.00602	0.0448546	0.10471
K09709	meh; 3-methylfumaryl-CoA hydratase [EC:4.2.1.153]	3970.76	-2.44401	0.526414	-4.64275	3.438e-06	5.55491e-05
K11263	bccA, pccA; acetyl-CoA/propionyl-CoA carboxylase, biotin carboxylase, biotin carboxyl carrier protein [EC:6.4.1.2 6.4.1.3 6.3.4.14]	15906.1	-2.42408	0.472827	-5.12679	2.94728e-07	7.78882e-06
K01908	prpE; propionyl-CoA synthetase [EC:6.2.1.17]	10740.3	-2.42387	0.429624	-5.64185	1.6823e-08	8.85085e-07
K18545	sprB; streptogrisin B [EC:3.4.21.81]	55.0882	-2.42199	0.712338	-3.40005	0.000673735	0.00381923
K15372	toa; taurine---2-oxoglutarate transaminase [EC:2.6.1.55]	5756.06	-2.42089	0.466024	-5.19478	2.0496e-07	5.90397e-06
K06877	K06877; DEAD/DEAH box helicase domain-containing protein	11512.8	-2.41466	0.387186	-6.23644	4.47631e-10	6.62702e-08
K00856	E2.7.1.20, ADK; adenosine kinase [EC:2.7.1.20]	7079.56	-2.41263	0.48999	-4.92382	8.48695e-07	1.8069e-05
K06331	cotI; spore coat protein I	74.6496	-2.40327	0.99818	-2.40765	0.0160555	0.0479855
K00299	ssuE; FMN reductase [EC:1.5.1.38]	14226.5	-2.39199	0.445955	-5.36375	8.15123e-08	2.91521e-06
K05554	actVII; aromatase [EC:4.2.1.-]	49.1975	-2.38728	0.667497	-3.57647	0.000348272	0.0021995
K01055	pcaD; 3-oxoadipate enol-lactonase [EC:3.1.1.24]	9483.78	-2.38246	0.419224	-5.68302	1.32337e-08	7.26254e-07
K00675	nhoA; N-hydroxyarylamine O-acetyltransferase [EC:2.3.1.118]	4151.27	-2.3788	0.486259	-4.89205	9.97928e-07	2.0626e-05
K17883	mtr; mycothione reductase [EC:1.8.1.15]	5559.79	-2.36943	0.47386	-5.00028	5.72469e-07	1.33492e-05
K07795	tctC; putative tricarboxylic transport membrane protein	8281.59	-2.36802	0.497699	-4.75793	1.95589e-06	3.53726e-05
K10742	DNA2; DNA replication ATP-dependent helicase Dna2 [EC:3.6.4.12]	47.8685	-2.35161	1.00331	-2.34386	0.0190854	0.0556308
K00101	lldD; L-lactate dehydrogenase (cytochrome) [EC:1.1.2.3]	15008.3	-2.35065	0.395271	-5.94693	2.73217e-09	2.33214e-07
K06446	DCAA; acyl-CoA dehydrogenase [EC:1.3.99.-]	5583.05	-2.35021	0.518597	-4.53187	5.84634e-06	8.30755e-05
K01007	pps, ppsA; pyruvate, water dikinase [EC:2.7.9.2]	20748.6	-2.34831	0.338043	-6.94678	3.73712e-12	2.37905e-09
K10007	gluD; glutamate transport system permease protein	5821.45	-2.3427	0.44801	-5.22912	1.70319e-07	5.22968e-06
K10006	gluC; glutamate transport system permease protein	5820.79	-2.34249	0.448009	-5.22867	1.70732e-07	5.22968e-06
K06720	ectC; L-ectoine synthase [EC:4.2.1.108]	5658.15	-2.34234	0.530345	-4.41663	1.0025e-05	0.000131315
K00138	aldB; aldehyde dehydrogenase [EC:1.2.1.-]	15152.8	-2.34183	0.41668	-5.6202	1.90735e-08	9.79209e-07
K10008	gluA; glutamate transport system ATP-binding protein [EC:3.6.3.-]	5824.93	-2.33937	0.447479	-5.22789	1.71455e-07	5.22968e-06
K07222	K07222; putative flavoprotein involved in K+ transport	9935.3	-2.33528	0.476949	-4.89629	9.76632e-07	2.0519e-05
K17836	penP; beta-lactamase class A [EC:3.5.2.6]	19493	-2.33163	0.423345	-5.50764	3.63675e-08	1.59556e-06
K16783	bioN; biotin transport system permease protein	5880.64	-2.32973	0.476765	-4.88654	1.02626e-06	2.10237e-05
K01556	KYNU, kynU; kynureninase [EC:3.7.1.3]	10098.6	-2.32862	0.400963	-5.80758	6.33835e-09	4.24736e-07
K08676	tri; tricorn protease [EC:3.4.21.-]	4840.14	-2.32827	0.41746	-5.57723	2.44385e-08	1.16974e-06
K03212	rumB; 23S rRNA (uracil747-C5)-methyltransferase [EC:2.1.1.189]	4133.59	-2.32712	0.548078	-4.24597	2.17653e-05	0.000246544
K00232	E1.3.3.6, ACOX1, ACOX3; acyl-CoA oxidase [EC:1.3.3.6]	5716.09	-2.3248	0.462856	-5.02274	5.09391e-07	1.21723e-05
K01654	E2.5.1.56, neuB; N-acetylneuraminate synthase [EC:2.5.1.56]	4964.21	-2.31768	0.422144	-5.49026	4.01334e-08	1.71469e-06
K00116	mqo; malate dehydrogenase (quinone) [EC:1.1.5.4]	11028.5	-2.31623	0.440496	-5.25824	1.45444e-07	4.67624e-06
K00148	fdhA; glutathione-independent formaldehyde dehydrogenase [EC:1.2.1.46]	4399.94	-2.31011	0.480825	-4.80448	1.55154e-06	3.02052e-05
K13570	pup; prokaryotic ubiquitin-like protein Pup	5986.21	-2.30903	0.44749	-5.15996	2.47007e-07	6.92709e-06
K00130	betB, gbsA; betaine-aldehyde dehydrogenase [EC:1.2.1.8]	16035.1	-2.30566	0.390104	-5.91037	3.4134e-09	2.61804e-07
K10005	gluB; glutamate transport system substrate-binding protein	5874.41	-2.30164	0.438156	-5.25301	1.49632e-07	4.78673e-06
K10843	ERCC3, XPB; DNA excision repair protein ERCC-3 [EC:3.6.4.12]	5818.51	-2.29947	0.440363	-5.22176	1.77229e-07	5.32189e-06
K09009	K09009; uncharacterized protein	6184.29	-2.29174	0.425298	-5.38855	7.10283e-08	2.67554e-06
K07101	K07101; uncharacterized protein	4765.91	-2.28468	0.40266	-5.67396	1.39535e-08	7.52778e-07
K13527	mpa; proteasome-associated ATPase	6029	-2.28345	0.445841	-5.12166	3.02857e-07	7.95357e-06
K13571	pafA; proteasome accessory factor A [EC:6.3.1.19]	12063.4	-2.28141	0.452143	-5.04577	4.51695e-07	1.11023e-05
K09793	K09793; uncharacterized protein	9978.9	-2.28116	0.399197	-5.71439	1.101e-08	6.48976e-07
K00153	E1.1.1.306; S-(hydroxymethyl)mycothiol dehydrogenase [EC:1.1.1.306]	5788.49	-2.27893	0.452991	-5.03085	4.88299e-07	1.17302e-05
K10228	smoF, mtlF; sorbitol/mannitol transport system permease protein	4185.02	-2.27495	0.506629	-4.49037	7.11e-06	9.7548e-05
K15520	mshD; mycothiol synthase [EC:2.3.1.189]	5890.48	-2.27277	0.455928	-4.98494	6.19821e-07	1.40419e-05
K15526	mshC; L-cysteine:1D-myo-inositol 2-amino-2-deoxy-alpha-D-glucopyranoside ligase [EC:6.3.1.13]	5905.88	-2.2704	0.454909	-4.99088	6.01033e-07	1.37632e-05
K15521	mshA; D-inositol-3-phosphate glycosyltransferase [EC:2.4.1.250]	6389.12	-2.26833	0.44166	-5.13592	2.80762e-07	7.60565e-06
K16784	bioM; biotin transport system ATP-binding protein [EC:3.6.3.-]	5941.08	-2.26761	0.472127	-4.80296	1.56335e-06	3.03423e-05
K11381	bkdA; 2-oxoisovalerate dehydrogenase E1 component [EC:1.2.4.4]	6134.93	-2.26207	0.553156	-4.08938	4.32528e-05	0.000432936
K01436	K01436; amidohydrolase [EC:3.5.1.-]	11194.4	-2.26157	0.38262	-5.91073	3.40596e-09	2.61804e-07
K12583	mgtA; phosphatidylinositol alpha 1,6-mannosyltransferase [EC:2.4.1.-]	5776.8	-2.25743	0.452283	-4.9912	6.00068e-07	1.37632e-05
K03417	prpB; methylisocitrate lyase [EC:4.1.3.30]	9914.96	-2.2528	0.418733	-5.38004	7.44704e-08	2.75627e-06
K18455	mca; mycothiol S-conjugate amidase [EC:3.5.1.115]	6168.44	-2.25159	0.441345	-5.10165	3.36709e-07	8.64311e-06
K00508	E1.14.19.3; linoleoyl-CoA desaturase [EC:1.14.19.3]	10021.6	-2.24812	0.5682	-3.95656	7.60356e-05	0.000687561
K00156	poxB; pyruvate dehydrogenase (quinone) [EC:1.2.5.1]	11016.9	-2.24703	0.369482	-6.08157	1.19012e-09	1.38297e-07
K07250	gabT; 4-aminobutyrate aminotransferase / (S)-3-amino-2-methylpropionate transaminase [EC:2.6.1.19 2.6.1.22]	4434.93	-2.24692	0.428602	-5.24243	1.58472e-07	4.96963e-06
K07144	mfnE; 5-(aminomethyl)-3-furanmethanol phosphate kinase [EC:2.7.4.31]	12.7827	-2.24458	1.03202	-2.17493	0.029635	0.0773182
K18702	uctC; CoA:oxalate CoA-transferase [EC:2.8.3.19]	4153.5	-2.24256	0.524436	-4.27613	1.90167e-05	0.000221722
K03330	gatE; glutamyl-tRNA(Gln) amidotransferase subunit E [EC:6.3.5.7]	56.8909	-2.24255	0.833165	-2.69161	0.0071109	0.0249961
K09482	gatD; glutamyl-tRNA(Gln) amidotransferase subunit D [EC:6.3.5.7]	56.8909	-2.24255	0.833165	-2.69161	0.0071109	0.0249961
K00252	GCDH, gcdH; glutaryl-CoA dehydrogenase [EC:1.3.8.6]	20321.2	-2.2388	0.387464	-5.77808	7.5557e-09	4.90812e-07
K12503	E2.5.1.68; short-chain Z-isoprenyl diphosphate synthase [EC:2.5.1.68]	5887.58	-2.23539	0.443842	-5.03646	4.74214e-07	1.1435e-05
K03457	TC.NCS1; nucleobase:cation symporter-1, NCS1 family	8470.71	-2.23448	0.450548	-4.95947	7.06842e-07	1.5619e-05
K13979	yahK; uncharacterized zinc-type alcohol dehydrogenase-like protein [EC:1.-.-.-]	11384.8	-2.233	0.368132	-6.06575	1.31339e-09	1.40606e-07
K05602	hisN; histidinol-phosphatase [EC:3.1.3.15]	4475.46	-2.23193	0.426949	-5.22763	1.71694e-07	5.22968e-06
K03649	mug; double-stranded uracil-DNA glycosylase [EC:3.2.2.28]	5918.38	-2.23102	0.428078	-5.21172	1.87096e-07	5.48872e-06
K00457	HPD, hppD; 4-hydroxyphenylpyruvate dioxygenase [EC:1.13.11.27]	15296.3	-2.22962	0.466154	-4.78302	1.72685e-06	3.2428e-05
K03891	qcrB; ubiquinol-cytochrome c reductase cytochrome b subunit	5952.23	-2.22931	0.439415	-5.07337	3.90833e-07	9.71893e-06
K03890	qcrA; ubiquinol-cytochrome c reductase iron-sulfur subunit	5881.29	-2.22817	0.443655	-5.02231	5.10525e-07	1.21723e-05
K00712	tagE; poly(glycerol-phosphate) alpha-glucosyltransferase [EC:2.4.1.52]	4229.28	-2.22436	0.480072	-4.63337	3.59754e-06	5.75426e-05
K01466	allB; allantoinase [EC:3.5.2.5]	4857.7	-2.22009	0.413311	-5.37147	7.80954e-08	2.85721e-06
K01354	ptrB; oligopeptidase B [EC:3.4.21.83]	11512.3	-2.22005	0.408807	-5.43056	5.61768e-08	2.22125e-06
K07768	senX3; two-component system, OmpR family, sensor histidine kinase SenX3 [EC:2.7.13.3]	6062.91	-2.21793	0.436078	-5.08608	3.65549e-07	9.23338e-06
K09796	pccA; periplasmic copper chaperone A	14934.1	-2.21657	0.502884	-4.40772	1.04463e-05	0.000135994
K01434	E3.5.1.11; penicillin amidase [EC:3.5.1.11]	10159.3	-2.21617	0.405744	-5.462	4.70805e-08	1.90901e-06
K01133	betC; choline-sulfatase [EC:3.1.6.6]	4181.55	-2.21524	0.512876	-4.31925	1.56563e-05	0.000189635
K03727	helY; ATP-dependent RNA helicase HelY [EC:3.6.4.-]	6087.15	-2.21207	0.435638	-5.07776	3.81907e-07	9.53419e-06
K06311	yndE; spore germination protein	700.174	-2.21178	0.735162	-3.00857	0.0026248	0.0113825
K02612	paaD; ring-1,2-phenylacetyl-CoA epoxidase subunit PaaD	4747.67	-2.21003	0.409472	-5.39728	6.76582e-08	2.57912e-06
K05551	actI1, oxyA, tcmK, snoa1, aknB, mtmP; minimal PKS ketosynthase (KS/KS alpha) [EC:2.3.1.- 2.3.1.260 2.3.1.235]	56.4706	-2.20949	0.621592	-3.55456	0.00037861	0.00234003
K05782	benE; benzoate membrane transport protein	7061.43	-2.20909	0.525999	-4.19979	2.67164e-05	0.000289738
K05553	actI3, oxyC, tcmM, snoa3, aknD, mtmS; minimal PKS acyl carrier protein	57.4824	-2.20893	0.602479	-3.66641	0.000245983	0.00166234
K10229	smoG, mtlG; sorbitol/mannitol transport system permease protein	4223.81	-2.20771	0.504209	-4.37856	1.19466e-05	0.000150897
K02610	paaB; ring-1,2-phenylacetyl-CoA epoxidase subunit PaaB	4748.57	-2.20764	0.40916	-5.39555	6.83159e-08	2.58868e-06
K13421	UMPS; uridine monophosphate synthetase [EC:2.4.2.10 4.1.1.23]	271.076	-2.20253	0.614571	-3.58385	0.000338571	0.00215104
K05552	actI2, oxyB, tcmL, snoa2, aknC, mtmK; minimal PKS chain-length factor (CLF/KS beta) [EC:2.3.1.- 2.3.1.260 2.3.1.235]	55.9715	-2.20252	0.622045	-3.54077	0.000398956	0.00245624
K07670	mtrA; two-component system, OmpR family, response regulator MtrA	6096.75	-2.20043	0.4327	-5.08535	3.66956e-07	9.23338e-06
K07062	fitB; toxin FitB [EC:3.1.-.-]	12042.5	-2.19868	0.382264	-5.75172	8.834e-09	5.35593e-07
K07654	mtrB; two-component system, OmpR family, sensor histidine kinase MtrB [EC:2.7.13.3]	6011.87	-2.19857	0.429505	-5.11885	3.07412e-07	8.01969e-06
K10227	smoE, mtlE; sorbitol/mannitol transport system substrate-binding protein	4240.91	-2.19754	0.501879	-4.37864	1.19423e-05	0.000150897
K03707	tenA; thiaminase (transcriptional activator TenA) [EC:3.5.99.2]	6173.77	-2.19633	0.42619	-5.15341	2.55791e-07	7.07985e-06
K00983	neuA; N-acylneuraminate cytidylyltransferase [EC:2.7.7.43]	4623.37	-2.1951	0.44151	-4.9718	6.63337e-07	1.4869e-05
K07245	pcoD; copper resistance protein D	10518.1	-2.19442	0.421856	-5.20183	1.97331e-07	5.76243e-06
K03889	qcrC; ubiquinol-cytochrome c reductase cytochrome c subunit	5912.74	-2.19185	0.433205	-5.05962	4.20095e-07	1.03656e-05
K12234	cofE, fbiB; coenzyme F420-0:L-glutamate ligase / coenzyme F420-1:gamma-L-glutamate ligase [EC:6.3.2.31 6.3.2.34]	6696.02	-2.19184	0.409556	-5.35174	8.71123e-08	3.06385e-06
K07503	nucS; endonuclease [EC:3.1.-.-]	6102.59	-2.1915	0.429805	-5.09884	3.41743e-07	8.70214e-06
K00045	E1.1.1.67, mtlK; mannitol 2-dehydrogenase [EC:1.1.1.67]	4256.05	-2.18739	0.548568	-3.98745	6.67873e-05	0.000623413
K08281	pncA; nicotinamidase/pyrazinamidase [EC:3.5.1.19 3.5.1.-]	11230.8	-2.18642	0.388633	-5.62591	1.8453e-08	9.55056e-07
K10805	tesB; acyl-CoA thioesterase II [EC:3.1.2.-]	11429.8	-2.18586	0.374974	-5.82936	5.56412e-09	3.89244e-07
K03919	alkB; DNA oxidative demethylase [EC:1.14.11.33]	5794.73	-2.18293	0.446737	-4.88638	1.02708e-06	2.10237e-05
K09145	K09145; uncharacterized protein	134.868	-2.18005	0.70082	-3.11072	0.00186631	0.00880723
K01782	fadJ; 3-hydroxyacyl-CoA dehydrogenase / enoyl-CoA hydratase / 3-hydroxybutyryl-CoA epimerase [EC:1.1.1.35 4.2.1.17 5.1.2.3]	11293.3	-2.17769	0.397336	-5.48073	4.23578e-08	1.76402e-06
K19115	csh2; CRISPR-associated protein Csh2	50.2882	-2.17694	0.901908	-2.41371	0.0157912	0.0472845
K02611	paaC; ring-1,2-phenylacetyl-CoA epoxidase subunit PaaC [EC:1.14.13.149]	4895.73	-2.17584	0.401417	-5.4204	5.94657e-08	2.31613e-06
K05565	mnhA, mrpA; multicomponent Na+:H+ antiporter subunit A	12050.6	-2.17551	0.496743	-4.37954	1.18932e-05	0.000150894
K01284	dcp; peptidyl-dipeptidase Dcp [EC:3.4.15.5]	16190.3	-2.17333	0.453069	-4.7969	1.61139e-06	3.09913e-05
K09118	K09118; uncharacterized protein	7253.67	-2.17144	0.373409	-5.81517	6.05709e-09	4.10206e-07
K16841	hpxA; allantoin racemase [EC:5.1.99.3]	4233.69	-2.17106	0.495142	-4.38473	1.1613e-05	0.000148153
K00154	E1.2.1.68; coniferyl-aldehyde dehydrogenase [EC:1.2.1.68]	6893.51	-2.16723	0.509862	-4.25062	2.13177e-05	0.00024277
K07442	TRM61, GCD14; tRNA (adenine57-N1/adenine58-N1)-methyltransferase catalytic subunit [EC:2.1.1.219 2.1.1.220]	6446.25	-2.1618	0.413756	-5.22483	1.74318e-07	5.28433e-06
K10027	crtI; phytoene desaturase [EC:1.3.99.26 1.3.99.28 1.3.99.29 1.3.99.31]	4925.29	-2.16149	0.3998	-5.40641	6.43005e-08	2.48083e-06
K16217	gppmt; geranyl diphosphate 2-C-methyltransferase [EC:2.1.1.255]	53.5042	-2.15876	0.61851	-3.49026	0.000482557	0.00290355
K16218	mibs; 2-methylisoborneol synthase [EC:4.2.3.118]	53.5042	-2.15876	0.61851	-3.49026	0.000482557	0.00290355
K14347	SLC10A7, P7; solute carrier family 10 (sodium/bile acid cotransporter), member 7	7086.06	-2.1575	0.489479	-4.40774	1.04454e-05	0.000135994
K13573	pafC; proteasome accessory factor C	6335.72	-2.15604	0.42356	-5.09027	3.57551e-07	9.0684e-06
K02624	pcaR; IclR family transcriptional regulator, pca regulon regulatory protein	7114.22	-2.15382	0.515788	-4.17578	2.96967e-05	0.000318265
K07223	K07223; putative iron-dependent peroxidase	5752.59	-2.14493	0.442935	-4.84254	1.28193e-06	2.52889e-05
K07129	K07129; uncharacterized protein	24.0277	-2.13899	1.04533	-2.04624	0.0407324	0.0974822
K05571	mnhG, mrpG; multicomponent Na+:H+ antiporter subunit G	10741.4	-2.13809	0.43429	-4.92318	8.51509e-07	1.8069e-05
K03782	katG; catalase-peroxidase [EC:1.11.1.21]	10391.9	-2.13785	0.409637	-5.21889	1.8e-07	5.35457e-06
K02609	paaA; ring-1,2-phenylacetyl-CoA epoxidase subunit PaaA [EC:1.14.13.149]	4970.55	-2.13577	0.397852	-5.36826	7.94978e-08	2.86592e-06
K02613	paaE; ring-1,2-phenylacetyl-CoA epoxidase subunit PaaE	5021.13	-2.1342	0.413414	-5.16239	2.43822e-07	6.86801e-06
K19116	cas5h; CRISPR-associated protein Cas5h	55.3488	-2.13275	0.854695	-2.49533	0.0125839	0.0394389
K00886	ppgK; polyphosphate glucokinase [EC:2.7.1.63]	6097.75	-2.1266	0.428848	-4.95886	7.09062e-07	1.5619e-05
K05569	mnhE, mrpE; multicomponent Na+:H+ antiporter subunit E	10684.7	-2.12651	0.43967	-4.8366	1.32077e-06	2.59507e-05
K03709	troR; DtxR family transcriptional regulator, Mn-dependent transcriptional regulator	18183.1	-2.12333	0.408535	-5.19744	2.02054e-07	5.8734e-06
K19076	cmr2, cas10; CRISPR-associated protein Cmr2	33.7557	-2.12285	0.829005	-2.56072	0.0104457	0.0340487
K01637	E4.1.3.1, aceA; isocitrate lyase [EC:4.1.3.1]	11458.4	-2.12096	0.387917	-5.46756	4.5627e-08	1.87402e-06
K10544	xylH; D-xylose transport system permease protein	4822.51	-2.11835	0.420338	-5.03965	4.66384e-07	1.1289e-05
K00980	tagD; glycerol-3-phosphate cytidylyltransferase [EC:2.7.7.39]	4563.23	-2.1171	0.47173	-4.48794	7.19165e-06	9.82447e-05
K05830	lysJ, argD; LysW-gamma-L-lysine/LysW-L-ornithine aminotransferase [EC:2.6.1.-]	390.959	-2.11066	0.639547	-3.30024	0.000966026	0.00505431
K09807	K09807; uncharacterized protein	12941.1	-2.11062	0.538509	-3.91938	8.87752e-05	0.000765777
K07776	regX3; two-component system, OmpR family, response regulator RegX3	7447.21	-2.10985	0.386448	-5.45958	4.77264e-08	1.92295e-06
K10545	xylG; D-xylose transport system ATP-binding protein [EC:3.6.3.17]	4959.17	-2.10389	0.401954	-5.23415	1.65745e-07	5.14698e-06
K02477	K02477; two-component system, LytTR family, response regulator	13646.1	-2.10253	0.543411	-3.86913	0.000109225	0.000884636
K02549	menC; O-succinylbenzoate synthase [EC:4.2.1.113]	10862.5	-2.09992	0.432866	-4.8512	1.22716e-06	2.45664e-05
K06981	ipk; isopentenyl phosphate kinase [EC:2.7.4.26]	289.53	-2.09869	0.652923	-3.2143	0.00130762	0.00655459
K05567	mnhC, mrpC; multicomponent Na+:H+ antiporter subunit C	12436.9	-2.09813	0.445144	-4.71337	2.43648e-06	4.17098e-05
K03918	lat; L-lysine 6-transaminase [EC:2.6.1.36]	90.534	-2.09224	0.647881	-3.22935	0.00124072	0.00626859
K15268	eamA; O-acetylserine/cysteine efflux transporter	4427.06	-2.08398	0.427768	-4.87175	1.10613e-06	2.23543e-05
K01322	PREP; prolyl oligopeptidase [EC:3.4.21.26]	11952.1	-2.0818	0.352166	-5.91141	3.39197e-09	2.61804e-07
K06893	K06893; uncharacterized protein	4969.83	-2.0796	0.386309	-5.38325	7.31517e-08	2.73931e-06
K14977	ylbA, UGHY; (S)-ureidoglycine aminohydrolase [EC:3.5.3.26]	4375.72	-2.07437	0.492428	-4.21253	2.52528e-05	0.000274928
K07119	K07119; uncharacterized protein	11919.1	-2.07225	0.382348	-5.41979	5.96677e-08	2.31613e-06
K01295	cpg; glutamate carboxypeptidase [EC:3.4.17.11]	8818.39	-2.0688	0.443742	-4.66217	3.12896e-06	5.10743e-05
K19580	rppA; 1,3,6,8-tetrahydroxynaphthalene synthase [EC:2.3.1.233]	52.0643	-2.06827	0.6624	-3.12239	0.00179386	0.00850948
K00481	pobA; p-hydroxybenzoate 3-monooxygenase [EC:1.14.13.2]	4686.59	-2.06499	0.433418	-4.76444	1.8938e-06	3.47433e-05
K01969	E6.4.1.4B; 3-methylcrotonyl-CoA carboxylase beta subunit [EC:6.4.1.4]	11784.7	-2.06384	0.402999	-5.1212	3.036e-07	7.95357e-06
K07071	K07071; uncharacterized protein	17589	-2.06269	0.324917	-6.34836	2.17626e-10	3.9707e-08
K00368	nirK; nitrite reductase (NO-forming) [EC:1.7.2.1]	4504.77	-2.06242	0.463671	-4.44802	8.66663e-06	0.000116479
K00869	E2.7.1.36, MVK, mvaK1; mevalonate kinase [EC:2.7.1.36]	4756.61	-2.05972	0.456412	-4.51285	6.39623e-06	8.96881e-05
K00529	hcaD; 3-phenylpropionate/trans-cinnamate dioxygenase ferredoxin reductase component [EC:1.18.1.3]	10661.7	-2.05908	0.42967	-4.79223	1.64936e-06	3.15311e-05
K11103	dctA; aerobic C4-dicarboxylate transport protein	10228.1	-2.05289	0.396036	-5.1836	2.17648e-07	6.24119e-06
K13280	SEC11, sipW; signal peptidase I [EC:3.4.21.89]	4425.64	-2.05017	0.462932	-4.42867	9.48176e-06	0.000125537
K09858	K09858; SEC-C motif domain protein	11669.3	-2.04618	0.37424	-5.46755	4.56289e-08	1.87402e-06
K05828	lysZ, argB; LysW-gamma-L-alpha-aminoadipate/LysW-L-glutamate kinase [EC:2.7.2.-]	417.035	-2.04553	0.60455	-3.38356	0.000715527	0.0040062
K05829	lysY, argC; LysW-gamma-L-alpha-aminoadipyl-6-phosphate/LysW-L-glutamyl-5-phosphate reductase [EC:1.2.1.-]	417.035	-2.04553	0.60455	-3.38356	0.000715527	0.0040062
K08372	pepD; putative serine protease PepD [EC:3.4.21.-]	6746.04	-2.04266	0.39676	-5.14836	2.62779e-07	7.225e-06
K00373	narJ, narW; nitrate reductase molybdenum cofactor assembly chaperone NarJ/NarW	4707.64	-2.04046	0.411002	-4.96459	6.8845e-07	1.53523e-05
K10979	ku; DNA end-binding protein Ku	12453.8	-2.03918	0.358373	-5.69012	1.26948e-08	7.08902e-07
K13787	idsA; geranylgeranyl diphosphate synthase, type I [EC:2.5.1.1 2.5.1.10 2.5.1.29]	6782.05	-2.03845	0.404312	-5.04177	4.61252e-07	1.12074e-05
K03929	pnbA; para-nitrobenzyl esterase [EC:3.1.1.-]	12134.8	-2.03427	0.349534	-5.81996	5.88633e-09	4.02929e-07
K01638	aceB, glcB; malate synthase [EC:2.3.3.9]	16194.6	-2.03403	0.364885	-5.57445	2.48313e-08	1.17967e-06
K03322	mntH; manganese transport protein	10244.5	-2.03053	0.405722	-5.00472	5.5942e-07	1.30929e-05
K14260	alaA; alanine-synthesizing transaminase [EC:2.6.1.66 2.6.1.2]	13344	-2.02973	0.377212	-5.38088	7.41239e-08	2.75627e-06
K11386	embB; arabinosyltransferase B [EC:2.4.2.-]	1602.26	-2.02826	0.841127	-2.41136	0.0158931	0.0475448
K13940	sulD; dihydroneopterin aldolase / 2-amino-4-hydroxy-6-hydroxymethyldihydropteridine diphosphokinase [EC:4.1.2.25 2.7.6.3]	4533.79	-2.02294	0.467527	-4.32689	1.51231e-05	0.000184786
K04765	mazG; nucleoside triphosphate diphosphatase [EC:3.6.1.9]	10261.1	-2.02062	0.413033	-4.89215	9.97414e-07	2.0626e-05
K05831	lysK, argE; LysW-gamma-L-lysine/LysW-L-ornithine carboxypeptidase	403.696	-2.02003	0.600592	-3.3634	0.000769893	0.00423607
K07118	K07118; uncharacterized protein	10009.5	-2.01718	0.425311	-4.74282	2.10761e-06	3.72696e-05
K06895	lysE, argO; L-lysine exporter family protein LysE/ArgO	11567	-2.01618	0.391719	-5.14701	2.64671e-07	7.225e-06
K13288	orn, REX2, REXO2; oligoribonuclease [EC:3.1.-.-]	11870.9	-2.01307	0.376862	-5.34165	9.2103e-08	3.20398e-06
K09781	K09781; uncharacterized protein	11682.6	-2.0086	0.465186	-4.31784	1.57561e-05	0.000190329
K06994	K06994; putative drug exporter of the RND superfamily	20728.4	-2.005	0.401421	-4.99475	5.89116e-07	1.36873e-05
K03578	hrpA; ATP-dependent helicase HrpA [EC:3.6.4.13]	11962.1	-2.00332	0.377097	-5.31248	1.08144e-07	3.66195e-06
K00641	metX; homoserine O-acetyltransferase/O-succinyltransferase [EC:2.3.1.31 2.3.1.46]	17928.3	-1.99784	0.423212	-4.72066	2.35081e-06	4.07989e-05
K05794	terC; tellurite resistance protein TerC	13201	-1.99455	0.386901	-5.15519	2.5338e-07	7.04373e-06
K01597	MVD, mvaD; diphosphomevalonate decarboxylase [EC:4.1.1.33]	4778.78	-1.99387	0.468877	-4.25242	2.11468e-05	0.000242124
K12942	abgT; aminobenzoyl-glutamate transport protein	8748.33	-1.98843	0.489285	-4.06396	4.82467e-05	0.000476923
K00938	E2.7.4.2, mvaK2; phosphomevalonate kinase [EC:2.7.4.2]	4401.08	-1.98665	0.50283	-3.95093	7.78472e-05	0.000698978
K01641	E2.3.3.10; hydroxymethylglutaryl-CoA synthase [EC:2.3.3.10]	4808.36	-1.98622	0.455066	-4.3647	1.27298e-05	0.000159838
K00836	ectB, dat; diaminobutyrate-2-oxoglutarate transaminase [EC:2.6.1.76]	6179.06	-1.98587	0.484531	-4.09855	4.15747e-05	0.000423573
K01081	E3.1.3.5; 5'-nucleotidase [EC:3.1.3.5]	16782.5	-1.98558	0.344449	-5.76452	8.18915e-09	5.11099e-07
K02241	comFB; competence protein ComFB	1291.29	-1.98183	0.650566	-3.04632	0.00231663	0.0103711
K13953	adhP; alcohol dehydrogenase, propanol-preferring [EC:1.1.1.1]	10515	-1.97933	0.388111	-5.09992	3.39806e-07	8.68756e-06
K03303	lctP; lactate permease	15617.9	-1.97922	0.429925	-4.60364	4.15168e-06	6.49376e-05
K06015	E3.5.1.81; N-acyl-D-amino-acid deacylase [EC:3.5.1.81]	6741.26	-1.97253	0.542437	-3.63642	0.000276455	0.00182186
K01692	paaF, echA; enoyl-CoA hydratase [EC:4.2.1.17]	37365.3	-1.97224	0.436808	-4.51512	6.32814e-06	8.90944e-05
K00305	soxG; sarcosine oxidase, subunit gamma [EC:1.5.3.1]	4469.43	-1.96855	0.480991	-4.0927	4.26377e-05	0.000429497
K15981	CYP125A; cholest-4-en-3-one 26-monooxygenase [EC:1.14.13.141]	3289.64	-1.96558	0.71471	-2.75018	0.0059562	0.022122
K19577	ydhP; MFS transporter, DHA1 family, inner membrane transport protein	12075.7	-1.96519	0.376302	-5.22238	1.7664e-07	5.32189e-06
K01907	AACS, acsA; acetoacetyl-CoA synthetase [EC:6.2.1.16]	5188.73	-1.96275	0.394773	-4.97185	6.63187e-07	1.4869e-05
K01028	E2.8.3.5A, scoA; 3-oxoacid CoA-transferase subunit A [EC:2.8.3.5]	11921.1	-1.95822	0.390491	-5.01476	5.31009e-07	1.24738e-05
K11939	rhtA; inner membrane transporter RhtA	7339.16	-1.95781	0.477692	-4.09849	4.15854e-05	0.000423573
K03297	emrE, qac, mmr, smr; small multidrug resistance pump	12624.8	-1.95127	0.428535	-4.55334	5.27997e-06	7.72697e-05
K04092	tyrA1; chorismate mutase [EC:5.4.99.5]	4537.24	-1.94884	0.494258	-3.94295	8.0484e-05	0.000712602
K10533	E3.3.2.8; limonene-1,2-epoxide hydrolase [EC:3.3.2.8]	1638.07	-1.94644	0.729492	-2.66822	0.00762545	0.0265556
K03325	ACR3, arsB; arsenite transporter	14107	-1.94408	0.364112	-5.33923	9.33426e-08	3.22945e-06
K01426	E3.5.1.4, amiE; amidase [EC:3.5.1.4]	31337.1	-1.94303	0.344114	-5.64648	1.63768e-08	8.68792e-07
K12511	tadC; tight adherence protein C	11640	-1.94169	0.400828	-4.8442	1.27124e-06	2.52889e-05
K03781	katE, CAT, catB, srpA; catalase [EC:1.11.1.6]	17943.6	-1.94082	0.427371	-4.54129	5.59105e-06	8.08924e-05
K06191	nrdH; glutaredoxin-like protein NrdH	6224.61	-1.93952	0.410144	-4.72886	2.25779e-06	3.95416e-05
K01971	ligD; bifunctional non-homologous end joining protein LigD [EC:6.5.1.1]	13466.2	-1.93882	0.353523	-5.48429	4.15135e-08	1.75016e-06
K10543	xylF; D-xylose transport system substrate-binding protein	5656.7	-1.93859	0.382933	-5.06247	4.13861e-07	1.02515e-05
K06016	pydC; beta-ureidopropionase / N-carbamoyl-L-amino-acid hydrolase [EC:3.5.1.6 3.5.1.87]	14026.7	-1.93768	0.44991	-4.30682	1.65619e-05	0.000198183
K14161	imuB; protein ImuB	12197.8	-1.93711	0.375552	-5.15805	2.49541e-07	6.96745e-06
K09684	pucR; purine catabolism regulatory protein	6450.84	-1.93458	0.36095	-5.3597	8.3362e-08	2.96471e-06
K02594	nifV; homocitrate synthase NifV [EC:2.3.3.14]	459.47	-1.93411	0.583579	-3.31422	0.000918984	0.00485498
K07399	resB, ccs1; cytochrome c biogenesis protein	7096.03	-1.93368	0.395395	-4.8905	1.00581e-06	2.07216e-05
K04768	acuC; acetoin utilization protein AcuC	6390.38	-1.93322	0.470522	-4.10867	3.97947e-05	0.000410589
K00303	soxB; sarcosine oxidase, subunit beta [EC:1.5.3.1]	9227.69	-1.93205	0.456959	-4.22807	2.35708e-05	0.000261281
K13481	xdhA; xanthine dehydrogenase small subunit [EC:1.17.1.4]	4718.54	-1.93041	0.462495	-4.17391	2.99414e-05	0.000320348
K01661	menB; naphthoate synthase [EC:4.1.3.36]	11358.1	-1.92973	0.390287	-4.94438	7.63874e-07	1.67107e-05
K01029	E2.8.3.5B, scoB; 3-oxoacid CoA-transferase subunit B [EC:2.8.3.5]	12225.2	-1.9228	0.372104	-5.16737	2.37413e-07	6.71721e-06
K00619	argA; amino-acid N-acetyltransferase [EC:2.3.1.1]	5141.04	-1.92259	0.3918	-4.90708	9.24423e-07	1.94864e-05
K16645	hbhA; heparin binding hemagglutinin HbhA	1633.74	-1.92259	0.712653	-2.69778	0.00698026	0.0246731
K11476	K11476, gntR; GntR family transcriptional regulator, gluconate operon transcriptional repressor	43.6366	-1.92221	0.826905	-2.32458	0.0200942	0.0580925
K03579	hrpB; ATP-dependent helicase HrpB [EC:3.6.4.13]	10402.2	-1.91757	0.410584	-4.67035	3.00692e-06	4.94627e-05
K00549	metE; 5-methyltetrahydropteroyltriglutamate--homocysteine methyltransferase [EC:2.1.1.14]	18197.9	-1.91651	0.316844	-6.04874	1.45985e-09	1.49893e-07
K02483	K02483; two-component system, OmpR family, response regulator	30789.4	-1.91331	0.42567	-4.49481	6.96306e-06	9.63627e-05
K00304	soxD; sarcosine oxidase, subunit delta [EC:1.5.3.1]	4520.93	-1.91283	0.478646	-3.99633	6.43328e-05	0.000604937
K03924	moxR; MoxR-like ATPase [EC:3.6.3.-]	45192.6	-1.9128	0.404194	-4.73237	2.21908e-06	3.9024e-05
K06133	LYS5, acpT; 4'-phosphopantetheinyl transferase [EC:2.7.8.-]	10635.4	-1.90994	0.411483	-4.6416	3.45728e-06	5.5719e-05
K09767	yajQ; cyclic-di-GMP-binding protein	12586.9	-1.90901	0.359294	-5.31322	1.07704e-07	3.66195e-06
K01816	hyi, gip; hydroxypyruvate isomerase [EC:5.3.1.22]	10932.4	-1.90616	0.400848	-4.75532	1.98129e-06	3.56297e-05
K05522	nei; endonuclease VIII [EC:3.2.2.- 4.2.99.18]	9379.16	-1.90324	0.473563	-4.01899	5.84487e-05	0.000557314
K00257	mbtN, fadE14; acyl-ACP dehydrogenase [EC:1.3.99.-]	54187.5	-1.90322	0.403937	-4.71167	2.45699e-06	4.17098e-05
K05568	mnhD, mrpD; multicomponent Na+:H+ antiporter subunit D	13677.6	-1.90239	0.410991	-4.62879	3.67803e-06	5.83899e-05
K07749	frc; formyl-CoA transferase [EC:2.8.3.16]	9384.91	-1.8991	0.431939	-4.39669	1.09913e-05	0.000141641
K05827	lysX; [lysine-biosynthesis-protein LysW]---L-2-aminoadipate ligase [EC:6.3.2.43]	480.593	-1.89803	0.589687	-3.21871	0.0012877	0.0064774
K00219	fadH; 2,4-dienoyl-CoA reductase (NADPH2) [EC:1.3.1.34]	7089.05	-1.89478	0.518379	-3.6552	0.000256979	0.00172566
K12510	tadB; tight adherence protein B	18137.2	-1.89368	0.328194	-5.77	7.92725e-09	5.00012e-07
K13640	hspR; MerR family transcriptional regulator, heat shock protein HspR	7301.55	-1.89357	0.390946	-4.84356	1.27532e-06	2.52889e-05
K13482	xdhB; xanthine dehydrogenase large subunit [EC:1.17.1.4]	4710.08	-1.89122	0.471735	-4.00907	6.09578e-05	0.000576608
K00103	GULO; L-gulonolactone oxidase [EC:1.1.3.8]	1826.53	-1.88749	0.67473	-2.79739	0.00515168	0.0196029
K06996	K06996; uncharacterized protein	13232.4	-1.88563	0.355725	-5.30082	1.15284e-07	3.88306e-06
K07072	mfnF; (4-(4-[2-(gamma-L-glutamylamino)ethyl]phenoxymethyl)furan-2-yl)methanamine synthase [EC:2.5.1.131]	27.1869	-1.87952	0.839185	-2.2397	0.0251104	0.0679937
K18232	oleC4; oleandomycin transport system ATP-binding protein	78.7395	-1.87748	0.534234	-3.51434	0.000440848	0.0026779
K02510	hpaI, hpcH; 4-hydroxy-2-oxoheptanedioate aldolase [EC:4.1.2.52]	9863.97	-1.87748	0.425074	-4.41682	1.00162e-05	0.000131315
K02553	rraA, menG; regulator of ribonuclease activity A	6434.51	-1.87717	0.484822	-3.87188	0.000108001	0.000879196
K02566	nagD; NagD protein	4884.35	-1.87643	0.457221	-4.10398	4.06096e-05	0.000416969
K03724	lhr; ATP-dependent helicase Lhr and Lhr-like helicase [EC:3.6.4.-]	13280.7	-1.87389	0.534285	-3.50728	0.000452706	0.00273687
K07057	bpsA; N4-bis(aminopropyl)spermidine synthase [EC:2.5.1.128]	26.539	-1.87003	0.919795	-2.03309	0.0420435	0.0996657
K00666	K00666; fatty-acyl-CoA synthase [EC:6.2.1.-]	51568.8	-1.86911	0.441631	-4.23228	2.31333e-05	0.000258099
K15777	DOPA; 4,5-DOPA dioxygenase extradiol [EC:1.13.11.-]	7876.79	-1.86848	0.470875	-3.9681	7.24483e-05	0.000662652
K00547	mmuM, BHMT2; homocysteine S-methyltransferase [EC:2.1.1.10]	5499.46	-1.86776	0.395823	-4.71867	2.37395e-06	4.10667e-05
K01715	crt; enoyl-CoA hydratase [EC:4.2.1.17]	13317.2	-1.86713	0.40244	-4.63952	3.49216e-06	5.61391e-05
K13641	iclR; IclR family transcriptional regulator, acetate operon repressor	6496.04	-1.86712	0.415034	-4.49871	6.83679e-06	9.50284e-05
K07110	ramB; XRE family transcriptional regulator, fatty acid utilization regulator	7081.32	-1.86696	0.540847	-3.45192	0.000556621	0.00325685
K07175	phoH2; PhoH-like ATPase	12619.8	-1.8656	0.352783	-5.28823	1.23505e-07	4.07375e-06
K16048	hsaB; 3-hydroxy-9,10-secoandrosta-1,3,5(10)-triene-9,17-dione monooxygenase reductase component [EC:1.5.1.-]	1659.18	-1.86119	0.6726	-2.76716	0.00565471	0.0212127
K11533	fas; fatty acid synthase, bacteria type [EC:2.3.1.-]	1641.11	-1.85981	0.699479	-2.65886	0.00784067	0.0270096
K19710	E2.7.7.53; ATP adenylyltransferase [EC:2.7.7.53]	7694.47	-1.8587	0.389266	-4.77488	1.79811e-06	3.33725e-05
K13686	aftA; galactan 5-O-arabinofuranosyltransferase [EC:2.4.2.46]	1657.49	-1.85785	0.729856	-2.5455	0.0109122	0.0353649
K01745	hutH, HAL; histidine ammonia-lyase [EC:4.3.1.3]	17967.4	-1.85766	0.439842	-4.22346	2.40576e-05	0.000265426
K05838	ybbN; putative thioredoxin	12680.7	-1.85691	0.375508	-4.94505	7.61247e-07	1.67107e-05
K00374	narI, narV; nitrate reductase gamma subunit [EC:1.7.5.1 1.7.99.-]	4921.76	-1.85519	0.405091	-4.57968	4.65683e-06	7.05842e-05
K01802	E5.2.1.8; peptidylprolyl isomerase [EC:5.2.1.8]	23025.7	-1.8545	0.387666	-4.78378	1.72033e-06	3.24012e-05
K16051	tesI; 3-oxo-5alpha-steroid 4-dehydrogenase [EC:1.3.99.5]	1645.25	-1.84994	0.675938	-2.73684	0.00620319	0.0228527
K01433	purU; formyltetrahydrofolate deformylase [EC:3.5.1.10]	17172.2	-1.84961	0.337103	-5.48678	4.09338e-08	1.73723e-06
K09733	mfnB; (5-formylfuran-3-yl)methyl phosphate synthase [EC:4.2.3.153]	26.5907	-1.84867	0.823966	-2.24362	0.0248569	0.0675946
K09780	K09780; uncharacterized protein	12221	-1.84307	0.385914	-4.77586	1.78938e-06	3.33077e-05
K18926	lmrB; MFS transporter, DHA2 family, lincomycin resistance protein	6242.83	-1.8422	0.408042	-4.51473	6.33989e-06	8.90944e-05
K09692	tagG; teichoic acid transport system permease protein	5074.91	-1.84003	0.436432	-4.21609	2.48578e-05	0.000272835
K12428	fadD32; fatty acid CoA ligase FadD32	1640.28	-1.83448	0.729887	-2.51337	0.0119583	0.0380304
K16049	hsaC; 3,4-dihydroxy-9,10-secoandrosta-1,3,5(10)-triene-9,17-dione 4,5-dioxygenase [EC:1.13.11.25]	1668.15	-1.8334	0.655077	-2.79876	0.00512994	0.0195318
K16647	aftC; arabinofuranan 3-O-arabinosyltransferase [EC:2.4.2.47]	1649.76	-1.83301	0.728311	-2.51679	0.011843	0.0377717
K11387	embC; arabinosyltransferase C [EC:2.4.2.-]	3288.85	-1.83047	0.632317	-2.89486	0.00379328	0.0154399
K15034	yaeJ; ribosome-associated protein	11262	-1.83017	0.411473	-4.44786	8.67282e-06	0.000116479
K15983	kshB; 3-ketosteroid 9alpha-monooxygenase subunit B [EC:1.14.13.142]	1676.01	-1.82887	0.677012	-2.70139	0.00690501	0.0244479
K12437	pks13; polyketide synthase 13	1641.04	-1.82857	0.694897	-2.63142	0.00850279	0.0287062
K03306	TC.PIT; inorganic phosphate transporter, PiT family	23487.4	-1.82846	0.312191	-5.85688	4.71656e-09	3.412e-07
K16050	hsaD; 4,5:9,10-diseco-3-hydroxy-5,9,17-trioxoandrosta-1(10),2-diene-4-oate hydrolase [EC:3.7.1.17]	1671.29	-1.82817	0.656481	-2.7848	0.00535606	0.0202474
K15982	kshA; 3-ketosteroid 9alpha-monooxygenase subunit A [EC:1.14.13.142]	1668.62	-1.82557	0.679537	-2.6865	0.00722058	0.0253118
K05555	actIV; cyclase [EC:4.-.-.-]	78.6902	-1.81888	0.540439	-3.36557	0.00076387	0.00421218
K00684	aat; leucyl/phenylalanyl-tRNA---protein transferase [EC:2.3.2.6]	11168.2	-1.8181	0.403407	-4.50686	6.57955e-06	9.1854e-05
K16020	rifG, asm47; 5-deoxy-5-amino-3-dehydroquinate synthase	86.2806	-1.81625	0.719428	-2.52458	0.0115838	0.0370937
K16188	ytpB; tetraprenyl-beta-curcumene synthase [EC:4.2.3.130]	314.378	-1.81582	0.636324	-2.85362	0.00432243	0.0170381
K18851	fbp; diacylglycerol O-acyltransferase / trehalose O-mycolyltransferase [EC:2.3.1.20 2.3.1.122]	1676.15	-1.81577	0.729275	-2.48983	0.0127805	0.0397657
K01640	E4.1.3.4, HMGCL, hmgL; hydroxymethylglutaryl-CoA lyase [EC:4.1.3.4]	11325.2	-1.81489	0.395076	-4.59378	4.35295e-06	6.77527e-05
K11733	lysP; lysine-specific permease	4524.36	-1.81258	0.47803	-3.79178	0.000149574	0.0011238
K11601	mntC; manganese transport system substrate-binding protein	78.7459	-1.80397	0.792099	-2.27745	0.0227593	0.0642508
K16648	aftD; arabinofuranan 3-O-arabinosyltransferase [EC:2.4.2.-]	1699.98	-1.8037	0.659676	-2.73422	0.00625292	0.0229496
K06221	dkgA; 2,5-diketo-D-gluconate reductase A [EC:1.1.1.346]	6453.06	-1.80211	0.401983	-4.48305	7.35834e-06	9.98788e-05
K07507	mgtC; putative Mg2+ transporter-C (MgtC) family protein	18616.4	-1.79455	0.479565	-3.74204	0.00018253	0.00130854
K13540	cobIJ; precorrin-2 C20-methyltransferase / precorrin-3B C17-methyltransferase [EC:2.1.1.130 2.1.1.131]	1728.61	-1.79454	0.651502	-2.75447	0.0058788	0.0218729
K17641	bxlA; beta-xylosidase	56.574	-1.79387	0.734461	-2.44243	0.0145888	0.044543
K09776	K09776; uncharacterized protein	449.089	-1.7931	0.502944	-3.56521	0.000363561	0.00227128
K02552	menF; menaquinone-specific isochorismate synthase [EC:5.4.4.2]	5059.38	-1.79137	0.42615	-4.20362	2.62676e-05	0.000285357
K00370	narG, narZ, nxrA; nitrate reductase / nitrite oxidoreductase, alpha subunit [EC:1.7.5.1 1.7.99.-]	5075.59	-1.79136	0.394691	-4.53864	5.66174e-06	8.11771e-05
K03811	pnuC; nicotinamide mononucleotide transporter	12323.5	-1.7895	0.3565	-5.01962	5.17736e-07	1.22982e-05
K00261	GLUD1_2, gdhA; glutamate dehydrogenase (NAD(P)+) [EC:1.4.1.3]	7970.28	-1.78634	0.411377	-4.34234	1.40972e-05	0.00017392
K08681	pdxT, pdx2; 5'-phosphate synthase pdxT subunit [EC:4.3.3.6]	8512.64	-1.78545	0.335053	-5.32885	9.88339e-08	3.40096e-06
K06910	K06910; uncharacterized protein	13137	-1.78468	0.338578	-5.2711	1.35609e-07	4.40454e-06
K00371	narH, narY, nxrB; nitrate reductase / nitrite oxidoreductase, beta subunit [EC:1.7.5.1 1.7.99.-]	5108.96	-1.78381	0.393903	-4.52856	5.93858e-06	8.41982e-05
K01130	E3.1.6.1, aslA; arylsulfatase [EC:3.1.6.1]	8255.21	-1.78327	0.468418	-3.80701	0.000140659	0.00107624
K09162	cld; chlorite dismutase [EC:1.13.11.49]	7528.93	-1.78117	0.388208	-4.58818	4.47137e-06	6.92573e-05
K14162	dnaE2; error-prone DNA polymerase [EC:2.7.7.7]	13267.5	-1.77794	0.370481	-4.799	1.59464e-06	3.0762e-05
K16652	dprE2; decaprenylphospho-beta-D-erythro-pentofuranosid-2-ulose 2-reductase [EC:1.1.1.333]	1810.26	-1.77663	0.579359	-3.06655	0.00216543	0.00990836
K01416	snpA; snapalysin [EC:3.4.24.77]	75.8702	-1.77647	0.553949	-3.20693	0.0013416	0.00669327
K05520	pfpI; protease I [EC:3.5.1.124]	13866.2	-1.77569	0.353918	-5.01722	5.24236e-07	1.23896e-05
K07497	K07497; putative transposase	35879	-1.77498	0.372894	-4.76002	1.93578e-06	3.52456e-05
K00320	mer; 5,10-methylenetetrahydromethanopterin reductase [EC:1.5.98.2]	238.842	-1.77404	0.846977	-2.09456	0.0362103	0.089353
K00104	glcD; glycolate oxidase [EC:1.1.3.15]	18876.5	-1.77375	0.38831	-4.56786	4.92719e-06	7.32135e-05
K06048	gshA, ybdK; glutamate---cysteine ligase / carboxylate-amine ligase [EC:6.3.2.2 6.3.-.-]	9519.54	-1.77313	0.379048	-4.67786	2.89887e-06	4.80011e-05
K14743	mycP; membrane-anchored mycosin MYCP [EC:3.4.21.-]	1699.77	-1.76982	0.624886	-2.83223	0.0046224	0.0179688
K15916	pgi-pmi; glucose/mannose-6-phosphate isomerase [EC:5.3.1.9 5.3.1.8]	985.681	-1.76662	0.518387	-3.40791	0.000654614	0.00372472
K01761	E4.4.1.11; methionine-gamma-lyase [EC:4.4.1.11]	6266.06	-1.7666	0.372387	-4.744	2.09538e-06	3.71566e-05
K00281	GLDC, gcvP; glycine dehydrogenase [EC:1.4.4.2]	13071.2	-1.76617	0.367848	-4.80137	1.57586e-06	3.04922e-05
K01616	kgd; 2-oxoglutarate decarboxylase [EC:4.1.1.71]	1688.45	-1.75863	0.625732	-2.81052	0.00494623	0.0189799
K14136	K14136; decaprenyl-phosphate phosphoribosyltransferase [EC:2.4.2.45]	1758.18	-1.75484	0.604821	-2.90142	0.00371481	0.0151885
K07717	ycbA, glnK; two-component system, sensor histidine kinase YcbA [EC:2.7.13.3]	731.186	-1.75326	0.867844	-2.02025	0.0433578	0.102304
K13483	yagT; xanthine dehydrogenase YagT iron-sulfur-binding subunit	5198.73	-1.75305	0.406412	-4.31349	1.60697e-05	0.00019375
K00302	soxA; sarcosine oxidase, subunit alpha [EC:1.5.3.1]	4789.48	-1.75131	0.450084	-3.89108	9.97994e-05	0.000834691
K00574	cfa; cyclopropane-fatty-acyl-phospholipid synthase [EC:2.1.1.79]	21642.6	-1.75064	0.522063	-3.35331	0.000798515	0.00436364
K16650	glft2; galactofuranosylgalactofuranosylrhamnosyl-N-acetylglucosaminyl-diphospho-decaprenol beta-1,5/1,6-galactofuranosyltransferase [EC:2.4.1.288]	3513.78	-1.74962	0.636598	-2.74839	0.0059888	0.0221913
K09693	tagH; teichoic acid transport system ATP-binding protein [EC:3.6.3.40]	5159.62	-1.749	0.451087	-3.87731	0.000105618	0.000866453
K00360	nasB; assimilatory nitrate reductase electron transfer subunit [EC:1.7.99.-]	1834.66	-1.74736	0.624122	-2.79971	0.00511488	0.0194861
K16047	hsaA; 3-hydroxy-9,10-secoandrosta-1,3,5(10)-triene-9,17-dione monooxygenase [EC:1.14.14.12]	1710.14	-1.74513	0.611294	-2.85481	0.00430621	0.0169952
K01046	lip, TGL2; triacylglycerol lipase [EC:3.1.1.3]	7472.98	-1.74226	0.386718	-4.50524	6.62992e-06	9.23547e-05
K05364	pbpA; penicillin-binding protein A	10148.1	-1.74056	0.377708	-4.60821	4.06156e-06	6.38417e-05
K09138	K09138; uncharacterized protein	287.631	-1.73925	0.83333	-2.08711	0.0368778	0.0906425
K16146	pep2; maltokinase [EC:2.7.1.175]	1859.12	-1.7384	0.552107	-3.14867	0.00164016	0.00791602
K01644	citE; citrate lyase subunit beta / citryl-CoA lyase [EC:4.1.3.34]	15492.7	-1.73769	0.382769	-4.53979	5.63104e-06	8.10818e-05
K00248	ACADS, bcd; butyryl-CoA dehydrogenase [EC:1.3.8.1]	13213.4	-1.7376	0.412043	-4.21702	2.4755e-05	0.000272176
K05786	rarD; chloramphenicol-sensitive protein RarD	12338.4	-1.73515	0.367573	-4.72055	2.35206e-06	4.07989e-05
K09612	iap; alkaline phosphatase isozyme conversion protein [EC:3.4.11.-]	513.592	-1.73125	0.787102	-2.19952	0.0278409	0.0736944
K07156	copC, pcoC; copper resistance protein C	6699.26	-1.72818	0.390736	-4.42289	9.73898e-06	0.000128361
K18472	accD6; acetyl-CoA/propionyl-CoA carboxylase carboxyl transferase subunit [EC:6.4.1.2 6.4.1.3 2.1.3.15]	1739.91	-1.72737	0.6739	-2.56325	0.0103697	0.0338705
K11178	yagS; xanthine dehydrogenase YagS FAD-binding subunit [EC:1.17.1.4]	5235.4	-1.72694	0.405946	-4.25411	2.09885e-05	0.000240743
K09967	K09967; uncharacterized protein	8412.77	-1.7262	0.485505	-3.55548	0.000377293	0.00233642
K14949	pknG; serine/threonine-protein kinase PknG [EC:2.7.11.1]	1751.72	-1.72443	0.584094	-2.95232	0.00315395	0.0132528
K18911	egtD; L-histidine Nalpha-methyltransferase [EC:2.1.1.44]	1947.13	-1.72292	0.581558	-2.96259	0.00305064	0.0128782
K07777	degS; two-component system, NarL family, sensor histidine kinase DegS [EC:2.7.13.3]	1965.48	-1.72089	0.454762	-3.78415	0.000154233	0.00114836
K06215	pdxS, pdx1; pyridoxal 5'-phosphate synthase pdxS subunit [EC:4.3.3.6]	9384.28	-1.7183	0.320871	-5.35513	8.5497e-08	3.02374e-06
K06188	aqpZ; aquaporin Z	8571.32	-1.71694	0.45777	-3.75066	0.00017637	0.00127443
K00231	PPOX, hemY; protoporphyrinogen/coproporphyrinogen III oxidase [EC:1.3.3.4 1.3.3.15]	7258.06	-1.71673	0.377002	-4.55365	5.27235e-06	7.72697e-05
K06976	K06976; uncharacterized protein	6450.08	-1.71456	0.401781	-4.26742	1.97749e-05	0.000229303
K00249	ACADM, acd; acyl-CoA dehydrogenase [EC:1.3.8.7]	37067.3	-1.71409	0.45067	-3.80342	0.000142714	0.00108544
K03722	dinG; ATP-dependent DNA helicase DinG [EC:3.6.4.12]	20354.7	-1.71283	0.412794	-4.14935	3.33414e-05	0.000351992
K09125	K09125; uncharacterized protein	13901.1	-1.71281	0.339603	-5.04358	4.56906e-07	1.11872e-05
K01669	phrB; deoxyribodipyrimidine photo-lyase [EC:4.1.99.3]	14462.3	-1.71268	0.388606	-4.40725	1.04689e-05	0.00013601
K00632	fadA, fadI; acetyl-CoA acyltransferase [EC:2.3.1.16]	14943.1	-1.71046	0.356916	-4.79233	1.64855e-06	3.15311e-05
K02426	sufE; cysteine desulfuration protein SufE	10857.1	-1.71003	0.399343	-4.28212	1.85124e-05	0.000217035
K10536	aguA; agmatine deiminase [EC:3.5.3.12]	5233.41	-1.70819	0.402878	-4.23997	2.23553e-05	0.000251883
K16653	dprE1; decaprenylphospho-beta-D-ribofuranose 2-oxidase [EC:1.1.98.3]	1784.38	-1.70523	0.590625	-2.88717	0.00388724	0.0155734
K01468	hutI, AMDHD1; imidazolonepropionase [EC:3.5.2.7]	12860.3	-1.70406	0.361821	-4.70968	2.48105e-06	4.20064e-05
K00606	panB; 3-methyl-2-oxobutanoate hydroxymethyltransferase [EC:2.1.2.11]	21827.9	-1.69773	0.407704	-4.16413	3.12546e-05	0.000331611
K03969	pspA; phage shock protein A	5529.19	-1.69741	0.366854	-4.62694	3.71116e-06	5.87693e-05
K11177	yagR; xanthine dehydrogenase YagR molybdenum-binding subunit [EC:1.17.1.4]	5279.5	-1.69514	0.400362	-4.23402	2.2955e-05	0.000256822
K02626	pdaD; arginine decarboxylase [EC:4.1.1.19]	323.354	-1.6923	0.443081	-3.81939	0.000133781	0.00103037
K06200	cstA; carbon starvation protein	11258.3	-1.69216	0.397027	-4.26209	2.02525e-05	0.000233906
K18955	whiB1_2_3_4; WhiB family transcriptional regulator, redox-sensing transcriptional regulator	13031.6	-1.68914	0.398065	-4.24337	2.20191e-05	0.000248535
K14652	ribBA; 3,4-dihydroxy 2-butanone 4-phosphate synthase / GTP cyclohydrolase II [EC:4.1.99.12 3.5.4.25]	26021.8	-1.68542	0.323111	-5.21622	1.82611e-07	5.38196e-06
K07794	tctB; putative tricarboxylic transport membrane protein	4860.17	-1.68378	0.456608	-3.68757	0.000226403	0.00154976
K04073	mhpF; acetaldehyde dehydrogenase [EC:1.2.1.10]	1783.28	-1.68007	0.548756	-3.06159	0.00220166	0.0100184
K07305	msrB; peptide-methionine (R)-S-oxide reductase [EC:1.8.4.12]	19933.4	-1.67911	0.410165	-4.09375	4.24454e-05	0.000428901
K16925	ykoE; energy-coupling factor transport system substrate-specific component	4931.3	-1.67779	0.429309	-3.90811	9.30196e-05	0.00079287
K02446	glpX; fructose-1,6-bisphosphatase II [EC:3.1.3.11]	9091.49	-1.67322	0.317403	-5.27161	1.35232e-07	4.40454e-06
K03117	tatB; sec-independent protein translocase protein TatB	13171.4	-1.6729	0.368419	-4.54075	5.60534e-06	8.09152e-05
K13687	aftB; arabinofuranosyltransferase [EC:2.4.2.-]	1690.25	-1.67169	0.601103	-2.78104	0.00541855	0.0204594
K00982	glnE; [glutamine synthetase] adenylyltransferase / [glutamine synthetase]-adenylyl-L-tyrosine phosphorylase [EC:2.7.7.42 2.7.7.89]	13130.1	-1.67074	0.375191	-4.45305	8.46609e-06	0.000114185
K01664	pabA; para-aminobenzoate synthetase component II [EC:2.6.1.85]	7140.89	-1.66879	0.356766	-4.67757	2.90299e-06	4.80011e-05
K07316	mod; adenine-specific DNA-methyltransferase [EC:2.1.1.72]	7062.52	-1.66793	0.414145	-4.0274	5.63963e-05	0.000543145
K07177	K07177; Lon-like protease	6989.54	-1.66445	0.371239	-4.48351	7.34255e-06	9.98775e-05
K05299	fdhA; formate dehydrogenase (NADP+) alpha subunit [EC:1.17.1.10]	1008.45	-1.66372	0.437268	-3.80482	0.000141907	0.00108104
K09957	K09957; uncharacterized protein	1922.88	-1.66362	0.627436	-2.65145	0.00801467	0.0274504
K01858	INO1, ISYNA1; myo-inositol-1-phosphate synthase [EC:5.5.1.4]	8100.55	-1.66211	0.356186	-4.6664	3.06522e-06	5.02671e-05
K03779	ttdA; L(+)-tartrate dehydratase alpha subunit [EC:4.2.1.32]	237.03	-1.661	0.753492	-2.2044	0.0274965	0.072965
K08289	purT; phosphoribosylglycinamide formyltransferase 2 [EC:2.1.2.2]	7714.53	-1.66098	0.480292	-3.45827	0.000543658	0.00320753
K00721	DPM1; dolichol-phosphate mannosyltransferase [EC:2.4.1.83]	17576.6	-1.65427	0.363549	-4.55034	5.35591e-06	7.80223e-05
K05570	mnhF, mrpF; multicomponent Na+:H+ antiporter subunit F	7114.33	-1.65403	0.401341	-4.12125	3.76815e-05	0.000390685
K06413	spoVK; stage V sporulation protein K	510.734	-1.65401	0.662932	-2.49499	0.012596	0.0394389
K00817	hisC; histidinol-phosphate aminotransferase [EC:2.6.1.9]	43141.1	-1.65286	0.360568	-4.58404	4.5607e-06	6.99601e-05
K01622	K01622; fructose 1,6-bisphosphate aldolase/phosphatase [EC:4.1.2.13 3.1.3.11]	118.4	-1.65104	0.78138	-2.11297	0.034603	0.0861827
K01069	gloB, HAGH; hydroxyacylglutathione hydrolase [EC:3.1.2.6]	12921.4	-1.64778	0.417746	-3.94445	7.99818e-05	0.000710131
K02075	ABC.ZM.P; zinc/manganese transport system permease protein	6834.96	-1.64703	0.393793	-4.18247	2.88362e-05	0.000310611
K07739	ELP3, KAT9; elongator complex protein 3 [EC:2.3.1.48]	255.038	-1.64666	0.829929	-1.9841	0.0472449	0.108774
K03928	yvaK; carboxylesterase [EC:3.1.1.1]	5898.39	-1.64572	0.36075	-4.56195	5.06799e-06	7.48557e-05
K02044	phnD; phosphonate transport system substrate-binding protein	11523	-1.64544	0.406118	-4.05162	5.08637e-05	0.000499689
K01712	hutU, UROC1; urocanate hydratase [EC:4.2.1.49]	13015	-1.64305	0.364247	-4.51082	6.45782e-06	9.03527e-05
K00797	speE, SRM; spermidine synthase [EC:2.5.1.16]	14617.8	-1.63932	0.396879	-4.13054	3.61914e-05	0.000378151
K07477	K07477; translin	498.391	-1.63897	0.651324	-2.51637	0.0118571	0.0377978
K11472	glcE; glycolate oxidase FAD binding subunit	5498.83	-1.6352	0.421611	-3.87845	0.000105126	0.000863526
K07219	K07219; putative molybdopterin biosynthesis protein	1686.06	-1.62991	0.598051	-2.72537	0.00642294	0.0232239
K11602	mntB; manganese transport system permease protein	81.8548	-1.62336	0.726113	-2.23569	0.0253721	0.0686146
K13525	VCP, CDC48; transitional endoplasmic reticulum ATPase	1961.69	-1.62153	0.525957	-3.08301	0.00204919	0.00947294
K06891	clpS; ATP-dependent Clp protease adaptor protein ClpS	14190.5	-1.62094	0.366115	-4.42739	9.53796e-06	0.000125972
K18547	sprD; streptogrisin D [EC:3.4.21.-]	63.4695	-1.61564	0.532693	-3.03296	0.00242166	0.0106926
K11928	putP; sodium/proline symporter	11968	-1.61421	0.421579	-3.82896	0.000128684	0.00100203
K06886	glbN; hemoglobin	14693.7	-1.61397	0.37137	-4.34598	1.38655e-05	0.000171727
K14761	ybcJ; ribosome-associated protein	14096.5	-1.61391	0.424812	-3.79911	0.000145219	0.00109925
K07114	yfbK; Ca-activated chloride channel homolog	30557.7	-1.61158	0.442078	-3.64546	0.000266909	0.0017747
K05825	LYSN; 2-aminoadipate transaminase [EC:2.6.1.-]	6708.25	-1.61149	0.436338	-3.69321	0.00022144	0.00152729
K14267	dapC; N-succinyldiaminopimelate aminotransferase [EC:2.6.1.17]	7154.99	-1.60944	0.404775	-3.97613	7.00471e-05	0.000643699
K01652	E2.2.1.6L, ilvB, ilvG, ilvI; acetolactate synthase I/II/III large subunit [EC:2.2.1.6]	51337.9	-1.60897	0.339932	-4.73323	2.20975e-06	3.89674e-05
K07127	uraH, pucM, hiuH; 5-hydroxyisourate hydrolase [EC:3.5.2.17]	5214.12	-1.60792	0.425165	-3.78186	0.000155659	0.00115358
K03299	TC.GNTP; gluconate:H+ symporter, GntP family	10377.8	-1.60574	0.414961	-3.86962	0.000109007	0.000884636
K07104	catE; catechol 2,3-dioxygenase [EC:1.13.11.2]	5821.49	-1.60027	0.394645	-4.05497	5.01411e-05	0.000493351
K01779	racD; aspartate racemase [EC:5.1.1.13]	11330.8	-1.59823	0.484483	-3.29883	0.00097089	0.00507446
K16649	glft1; rhamnopyranosyl-N-acetylglucosaminyl-diphospho-decaprenol beta-1,3/1,4-galactofuranosyltransferase [EC:2.4.1.287]	1842.21	-1.59751	0.613161	-2.60538	0.00917734	0.030674
K01657	trpE; anthranilate synthase component I [EC:4.1.3.27]	22912.7	-1.59281	0.396217	-4.02005	5.81859e-05	0.000557009
K00293	LYS9; saccharopine dehydrogenase (NADP+, L-glutamate forming) [EC:1.5.1.10]	124.664	-1.59265	0.810073	-1.96606	0.0492916	0.112834
K07653	mprB; two-component system, OmpR family, sensor histidine kinase MprB [EC:2.7.13.3]	2284.5	-1.59249	0.497218	-3.20281	0.00136096	0.00676302
K06177	rluA; tRNA pseudouridine32 synthase / 23S rRNA pseudouridine746 synthase [EC:5.4.99.28 5.4.99.29]	12894.9	-1.58904	0.392329	-4.05028	5.11574e-05	0.0005018
K05349	bglX; beta-glucosidase [EC:3.2.1.21]	35592.3	-1.58581	0.607559	-2.61014	0.00905059	0.0303243
K01935	bioD; dethiobiotin synthetase [EC:6.3.3.3]	13533.2	-1.58461	0.340171	-4.65828	3.18858e-06	5.19144e-05
K16870	wbbL; N-acetylglucosaminyl-diphospho-decaprenol L-rhamnosyltransferase [EC:2.4.1.289]	1775.08	-1.58229	0.608962	-2.59834	0.00936768	0.0311083
K05916	hmp, YHB1; nitric oxide dioxygenase [EC:1.14.12.17]	6776.17	-1.5821	0.401921	-3.93635	8.2732e-05	0.000727447
K07257	spsF; spore coat polysaccharide biosynthesis protein SpsF	510.057	-1.58167	0.676221	-2.33899	0.0193359	0.056258
K14339	mptB; alpha-1,6-mannosyltransferase [EC:2.4.1.-]	1764.81	-1.57656	0.605414	-2.60409	0.00921177	0.0307027
K05826	lysW; alpha-aminoadipate/glutamate carrier protein LysW	468.687	-1.57655	0.467462	-3.37258	0.000744671	0.00412942
K04751	glnB; nitrogen regulatory protein P-II 1	16425.9	-1.57302	0.492159	-3.19617	0.00139265	0.00689395
K08972	K08972; putative membrane protein	8766.33	-1.57003	0.338612	-4.63667	3.54074e-06	5.67766e-05
K03426	E3.6.1.22, NUDT12, nudC; NAD+ diphosphatase [EC:3.6.1.22]	14240.5	-1.56963	0.356814	-4.39902	1.08739e-05	0.000140413
K13020	wlbA, bplA; UDP-N-acetyl-2-amino-2-deoxyglucuronate dehydrogenase [EC:1.1.1.335]	281.132	-1.56821	0.688233	-2.27861	0.0226903	0.0640845
K18917	mrx1; mycoredoxin [EC:1.20.4.3]	2200.15	-1.56254	0.533679	-2.92787	0.00341295	0.0141543
K01626	E2.5.1.54, aroF, aroG, aroH; 3-deoxy-7-phosphoheptulonate synthase [EC:2.5.1.54]	21506.3	-1.5624	0.397782	-3.92778	8.57325e-05	0.000745591
K07140	K07140; uncharacterized protein	5445.33	-1.56156	0.399454	-3.90925	9.25837e-05	0.000792679
K04762	hslR; ribosome-associated heat shock protein Hsp15	13748	-1.56069	0.355241	-4.39333	1.11626e-05	0.000143268
K02551	menD; 2-succinyl-5-enolpyruvyl-6-hydroxy-3-cyclohexene-1-carboxylate synthase [EC:2.2.1.9]	7533.81	-1.55818	0.345106	-4.51506	6.32975e-06	8.90944e-05
K13730	inlA; internalin A	88.5342	-1.55757	0.655634	-2.37566	0.0175175	0.0516039
K14941	cofC; 2-phospho-L-lactate guanylyltransferase [EC:2.7.7.68]	2766.16	-1.55645	0.477382	-3.26038	0.00111264	0.00570296
K02074	ABC.ZM.A; zinc/manganese transport system ATP-binding protein	6973.41	-1.55145	0.392155	-3.95621	7.61472e-05	0.000687593
K01011	TST, MPST, sseA; thiosulfate/3-mercaptopyruvate sulfurtransferase [EC:2.8.1.1 2.8.1.2]	21732.3	-1.55082	0.329575	-4.70551	2.53228e-06	4.26468e-05
K08369	ydjE; MFS transporter, putative metabolite:H+ symporter	6774.14	-1.55053	0.390182	-3.97386	7.07174e-05	0.000648684
K06915	K06915; uncharacterized protein	15000.4	-1.55019	0.337522	-4.59286	4.37209e-06	6.78847e-05
K09700	K09700; uncharacterized protein	214.255	-1.5476	0.566721	-2.73079	0.00631827	0.0229496
K08999	K08999; uncharacterized protein	9195.77	-1.54628	0.344093	-4.49377	6.99725e-06	9.66258e-05
K00833	bioA; adenosylmethionine---8-amino-7-oxononanoate aminotransferase [EC:2.6.1.62]	13646	-1.54599	0.345568	-4.47375	7.6859e-06	0.000104103
K12349	ASAH2; neutral ceramidase [EC:3.5.1.23]	1785.42	-1.53922	0.745672	-2.06421	0.0389983	0.094153
K01596	E4.1.1.32, pckA, PCK; phosphoenolpyruvate carboxykinase (GTP) [EC:4.1.1.32]	7653.47	-1.53801	0.371061	-4.1449	3.39958e-05	0.000358306
K00285	dadA; D-amino-acid dehydrogenase [EC:1.4.5.1]	11817	-1.53451	0.409624	-3.74615	0.000179572	0.00129316
K03718	asnC; Lrp/AsnC family transcriptional regulator, regulator for asnA, asnC and gidA	5587.49	-1.53436	0.484483	-3.16701	0.00154014	0.00750157
K13693	gpgS; glucosyl-3-phosphoglycerate synthase [EC:2.4.1.266]	2046.89	-1.52905	0.52645	-2.90445	0.00367895	0.0150612
K10844	ERCC2, XPD; DNA excision repair protein ERCC-2 [EC:3.6.4.12]	546.204	-1.51962	0.63236	-2.40309	0.0162572	0.0484066
K00121	frmA, ADH5, adhC; S-(hydroxymethyl)glutathione dehydrogenase / alcohol dehydrogenase [EC:1.1.1.284 1.1.1.1]	12611	-1.51927	0.456965	-3.3247	0.00088513	0.00471921
K07669	mprA; two-component system, OmpR family, response regulator MprA	3379.3	-1.51838	0.462958	-3.27973	0.00103905	0.00537335
K00702	E2.4.1.20; cellobiose phosphorylase [EC:2.4.1.20]	894.908	-1.51833	0.701855	-2.16331	0.030517	0.0789738
K03738	aor; aldehyde:ferredoxin oxidoreductase [EC:1.2.7.5]	2061.46	-1.51822	0.417583	-3.63573	0.000277193	0.00182483
K01438	argE; acetylornithine deacetylase [EC:3.5.1.16]	11976.1	-1.51341	0.395018	-3.83124	0.000127498	0.000998342
K01251	E3.3.1.1, ahcY; adenosylhomocysteinase [EC:3.3.1.1]	17369.2	-1.51212	0.350758	-4.31099	1.62526e-05	0.000195216
K00459	ncd2, npd; nitronate monooxygenase [EC:1.13.12.16]	18119.2	-1.50723	0.356385	-4.22921	2.34516e-05	0.000260546
K05898	kstD; 3-oxosteroid 1-dehydrogenase [EC:1.3.99.4]	1793.14	-1.50626	0.539417	-2.79238	0.0052322	0.0198499
K01895	ACSS, acs; acetyl-CoA synthetase [EC:6.2.1.1]	29891.5	-1.50557	0.318824	-4.72226	2.33242e-06	4.06799e-05
K08299	caiD; crotonobetainyl-CoA hydratase [EC:4.2.1.149]	1859.05	-1.50297	0.602949	-2.4927	0.0126777	0.0395813
K04756	ahpD; alkyl hydroperoxide reductase subunit D	1955.85	-1.49971	0.53727	-2.79135	0.00524889	0.0199014
K01696	trpB; tryptophan synthase beta chain [EC:4.2.1.20]	22477.7	-1.49315	0.31445	-4.74845	2.04981e-06	3.66547e-05
K03147	thiC; phosphomethylpyrimidine synthase [EC:4.1.99.17]	16076.2	-1.49179	0.352492	-4.23212	2.31503e-05	0.000258099
K02348	elaA; ElaA protein	6929.94	-1.48964	0.391392	-3.80601	0.000141229	0.00107931
K03652	MPG; DNA-3-methyladenine glycosylase [EC:3.2.2.21]	10429.1	-1.48926	0.448303	-3.32199	0.000893775	0.00475336
K00171	porD; pyruvate ferredoxin oxidoreductase delta subunit [EC:1.2.7.1]	815.24	-1.48906	0.485082	-3.0697	0.00214271	0.00982036
K00652	bioF; 8-amino-7-oxononanoate synthase [EC:2.3.1.47]	14321.6	-1.48842	0.340378	-4.37283	1.22645e-05	0.000154606
K19138	csm2; CRISPR-associated protein Csm2	243.684	-1.48734	0.723352	-2.05617	0.0397659	0.0956004
K19139	csm4; CRISPR-associated protein Csm4	243.684	-1.48734	0.723352	-2.05617	0.0397659	0.0956004
K16923	qrtT; energy-coupling factor transport system substrate-specific component	5299.71	-1.48726	0.537662	-2.76616	0.00567203	0.0212595
K04750	phnB; PhnB protein	11014.4	-1.48629	0.444963	-3.34025	0.000837033	0.00449667
K14337	mptA; alpha-1,6-mannosyltransferase [EC:2.4.1.-]	1806.62	-1.48618	0.586204	-2.53525	0.0112366	0.0361821
K11996	MOCS3, UBA4; adenylyltransferase and sulfurtransferase [EC:2.7.7.80 2.8.1.11]	14585.8	-1.48431	0.36107	-4.11087	3.94177e-05	0.000407359
K07243	FTR, FTH1, efeU; high-affinity iron transporter	5527.69	-1.48276	0.396961	-3.73528	0.000187503	0.00132923
K01421	yhgE; putative membrane protein	12950.7	-1.47936	0.436527	-3.38893	0.000701655	0.0039504
K00265	gltB; glutamate synthase (NADPH/NADH) large chain [EC:1.4.1.13 1.4.1.14]	14611.4	-1.4776	0.3414	-4.32806	1.50429e-05	0.000184514
K08226	pucC; MFS transporter, BCD family, chlorophyll transporter	274.164	-1.47682	0.581106	-2.54139	0.0110413	0.0356798
K18701	arsC; arsenate-mycothiol transferase [EC:2.8.4.2]	1848.08	-1.47616	0.683545	-2.15957	0.0308062	0.0792725
K08256	pimA; phosphatidyl-myo-inositol alpha-mannosyltransferase [EC:2.4.1.345]	2504.55	-1.4743	0.515197	-2.86162	0.00421487	0.0166658
K03635	MOCS2B, moaE; molybdopterin synthase catalytic subunit [EC:2.8.1.12]	14057.9	-1.47291	0.376007	-3.91722	8.95744e-05	0.000769542
K05350	bglB; beta-glucosidase [EC:3.2.1.21]	6931.26	-1.47288	0.345603	-4.26176	2.02822e-05	0.000233906
K13668	pimB; phosphatidyl-myo-inositol dimannoside synthase [EC:2.4.1.346]	2089.09	-1.47221	0.522898	-2.81548	0.00487041	0.018747
K12506	ispDF; 2-C-methyl-D-erythritol 4-phosphate cytidylyltransferase / 2-C-methyl-D-erythritol 2,4-cyclodiphosphate synthase [EC:2.7.7.60 4.6.1.12]	5854.11	-1.47084	0.398019	-3.69539	0.000219547	0.00151927
K11212	cofD; LPPG:FO 2-phospho-L-lactate transferase [EC:2.7.8.28]	2943.35	-1.47043	0.473066	-3.1083	0.00188168	0.00884695
K14445	SLC13A2_3_5; solute carrier family 13 (sodium-dependent dicarboxylate transporter), member 2/3/5	7123.31	-1.4677	0.403562	-3.63687	0.000275967	0.00182186
K13671	K13671; alpha-1,2-mannosyltransferase [EC:2.4.1.-]	3681.96	-1.46309	0.560877	-2.60858	0.00909199	0.0304309
K00867	coaA; type I pantothenate kinase [EC:2.7.1.33]	7281.09	-1.46256	0.369984	-3.95304	7.71647e-05	0.000693828
K06978	K06978; uncharacterized protein	7961.14	-1.46085	0.538771	-2.71145	0.00669887	0.0240204
K07393	ECM4, yqjG; glutathionyl-hydroquinone reductase [EC:1.8.5.7]	7326.24	-1.46061	0.422303	-3.45869	0.000542819	0.00320753
K19140	csm5; CRISPR-associated protein Csm5	254.023	-1.45626	0.660426	-2.20504	0.0274515	0.0728773
K07016	csm1, cas10; CRISPR-associated protein Csm1	254.16	-1.45569	0.660485	-2.20396	0.0275268	0.0730149
K08963	mtnA; methylthioribose-1-phosphate isomerase [EC:5.3.1.23]	9418.51	-1.45395	0.484789	-2.99913	0.00270749	0.0116695
K01911	menE; O-succinylbenzoic acid---CoA ligase [EC:6.2.1.26]	7631.65	-1.45337	0.343477	-4.23134	2.32303e-05	0.000258538
K00297	metF, MTHFR; methylenetetrahydrofolate reductase (NADPH) [EC:1.5.1.20]	22257.3	-1.44981	0.332797	-4.35646	1.32185e-05	0.000164675
K06714	rocR; arginine utilization regulatory protein	2617.42	-1.44686	0.632238	-2.28848	0.0221097	0.0629193
K03093	sigI; RNA polymerase sigma factor	599.519	-1.44507	0.416973	-3.46562	0.000529015	0.00314152
K03411	cheD; chemotaxis protein CheD [EC:3.5.1.44]	8788.63	-1.44503	0.51705	-2.79476	0.00519376	0.0197394
K11779	fbiC; FO synthase [EC:2.5.1.77]	2547.78	-1.4406	0.483958	-2.9767	0.00291373	0.0123824
K03293	TC.AAT; amino acid transporter, AAT family	11100	-1.43778	0.448618	-3.20491	0.00135106	0.00672332
K01470	E3.5.2.10; creatinine amidohydrolase [EC:3.5.2.10]	8532.29	-1.43692	0.419036	-3.42911	0.000605561	0.00348869
K03833	selB, EEFSEC; selenocysteine-specific elongation factor	7546.76	-1.43586	0.354937	-4.04539	5.22368e-05	0.000509874
K06285	mtrB; transcription attenuation protein (tryptophan RNA-binding attenuator protein)	660.031	-1.43478	0.632246	-2.26933	0.0232482	0.0642702
K07107	ybgC; acyl-CoA thioester hydrolase [EC:3.1.2.-]	39998.1	-1.42561	0.379954	-3.75207	0.00017538	0.00126872
K05835	rhtC; threonine efflux protein	1782.42	-1.42451	0.538943	-2.64316	0.00821367	0.0280216
K03153	thiO; glycine oxidase [EC:1.4.3.19]	7902.57	-1.41976	0.398189	-3.56554	0.000363109	0.00227068
K03149	thiG; thiazole synthase [EC:2.8.1.10]	16166.3	-1.41777	0.350216	-4.04827	5.15985e-05	0.000505347
K01179	E3.2.1.4; endoglucanase [EC:3.2.1.4]	13184.4	-1.41619	0.50273	-2.817	0.00484751	0.0186913
K12960	mtaD; 5-methylthioadenosine/S-adenosylhomocysteine deaminase [EC:3.5.4.31 3.5.4.28]	9851.24	-1.41589	0.521153	-2.71684	0.00659088	0.0237182
K00758	deoA, TYMP; thymidine phosphorylase [EC:2.4.2.4]	5610.61	-1.41527	0.410508	-3.44762	0.000565559	0.00329967
K03154	thiS; sulfur carrier protein	16321.3	-1.41428	0.356357	-3.9687	7.22656e-05	0.000661932
K09015	sufD; Fe-S cluster assembly protein SufD	15595.2	-1.41016	0.348939	-4.04127	5.31624e-05	0.000516689
K06310	yndD; spore germination protein	935.858	-1.40869	0.675579	-2.08516	0.037055	0.0909543
K05970	SIAE; sialate O-acetylesterase [EC:3.1.1.53]	7456.58	-1.40673	0.600656	-2.34199	0.019181	0.0558839
K03316	TC.CPA1; monovalent cation:H+ antiporter, CPA1 family	12576.5	-1.40658	0.373345	-3.7675	0.000164892	0.00120795
K00639	kbl, GCAT; glycine C-acetyltransferase [EC:2.3.1.29]	8960.62	-1.40207	0.497229	-2.81977	0.00480577	0.0185753
K04835	mal; methylaspartate ammonia-lyase [EC:4.3.1.2]	55.6163	-1.40146	0.522888	-2.68023	0.00735715	0.0257763
K07793	tctA; putative tricarboxylic transport membrane protein	10379.9	-1.39843	0.456049	-3.06639	0.00216658	0.00990836
K07068	K07068; uncharacterized protein	4597	-1.39484	0.456851	-3.05316	0.00226442	0.0102454
K00878	thiM; hydroxyethylthiazole kinase [EC:2.7.1.50]	9828.06	-1.39406	0.412089	-3.3829	0.000717253	0.0040102
K09763	K09763; uncharacterized protein	2421.82	-1.39321	0.517514	-2.69212	0.00709998	0.0249961
K13057	treT; trehalose synthase [EC:2.4.1.245]	281.799	-1.39248	0.575839	-2.41817	0.0155987	0.0468846
K01066	aes; acetyl esterase [EC:3.1.1.-]	8147.76	-1.39213	0.367971	-3.78325	0.000154795	0.00114908
K01247	alkA; DNA-3-methyladenine glycosylase II [EC:3.2.2.21]	8021.99	-1.39212	0.5223	-2.66537	0.00769042	0.0267234
K02002	proX; glycine betaine/proline transport system substrate-binding protein	10961.8	-1.39011	0.419984	-3.30992	0.000933243	0.004914
K01768	E4.6.1.1; adenylate cyclase [EC:4.6.1.1]	12644.8	-1.38938	0.476065	-2.91846	0.00351763	0.0145034
K19265	gpr; L-glyceraldehyde 3-phosphate reductase [EC:1.1.1.-]	5733.41	-1.38559	0.441127	-3.14103	0.00168356	0.00805531
K02614	paaI; acyl-CoA thioesterase [EC:3.1.2.-]	5871.98	-1.38391	0.457907	-3.02224	0.0025091	0.0109554
K09129	K09129; uncharacterized protein	394.564	-1.38351	0.441354	-3.1347	0.00172028	0.00819709
K04076	lonB; ATP-dependent Lon protease [EC:3.4.21.53]	613.524	-1.38071	0.681629	-2.02561	0.0428052	0.101225
K03321	TC.SULP; sulfate permease, SulP family	20860.6	-1.38046	0.32468	-4.25176	2.12099e-05	0.000242358
K02587	nifE; nitrogenase molybdenum-cofactor synthesis protein NifE	383.022	-1.37749	0.616331	-2.23498	0.0254185	0.0686526
K00097	pdxA; 4-hydroxythreonine-4-phosphate dehydrogenase [EC:1.1.1.262]	13453.6	-1.37569	0.381613	-3.60494	0.00031223	0.00200216
K01737	queD, ptpS, PTS; 6-pyruvoyltetrahydropterin/6-carboxytetrahydropterin synthase [EC:4.2.3.12 4.1.2.50]	15083	-1.37537	0.367952	-3.7379	0.000185562	0.00131988
K04093	pheA1; chorismate mutase [EC:5.4.99.5]	2115.52	-1.37372	0.53786	-2.55405	0.0106477	0.0346187
K06313	ypeB; spore germination protein	495.549	-1.36636	0.571628	-2.3903	0.0168345	0.049869
K18929	lldF; L-lactate dehydrogenase complex protein LldF	5846.09	-1.35872	0.393073	-3.45667	0.000546889	0.00321765
K03885	ndh; NADH dehydrogenase [EC:1.6.99.3]	18290.5	-1.35593	0.315657	-4.29559	1.74231e-05	0.000206932
K01897	ACSL, fadD; long-chain acyl-CoA synthetase [EC:6.2.1.3]	48175.6	-1.35591	0.297856	-4.55223	5.30805e-06	7.75024e-05
K03409	cheX; chemotaxis protein CheX	1481.33	-1.35398	0.497384	-2.72221	0.0064846	0.0234152
K03404	chlD, bchD; magnesium chelatase subunit D [EC:6.6.1.1]	2336.82	-1.35372	0.483039	-2.80252	0.00507054	0.0193519
K00839	pucG; (S)-ureidoglycine---glyoxylate transaminase [EC:2.6.1.112]	100.009	-1.35315	0.578093	-2.34071	0.0192471	0.0560508
K03296	TC.HAE1; hydrophobic/amphiphilic exporter-1 (mainly G- bacteria), HAE1 family	23592.4	-1.35235	0.427728	-3.1617	0.00156852	0.00762811
K14742	tsaB; tRNA threonylcarbamoyladenosine biosynthesis protein TsaB	16998.2	-1.35157	0.395131	-3.42056	0.000624925	0.00358726
K01845	hemL; glutamate-1-semialdehyde 2,1-aminomutase [EC:5.4.3.8]	19168.9	-1.35157	0.319713	-4.22744	2.36361e-05	0.000261281
K06443	lcyB, crtL1, crtY; lycopene beta-cyclase [EC:5.5.1.19]	1925.88	-1.34643	0.540321	-2.49192	0.0127056	0.0395908
K03307	TC.SSS; solute:Na+ symporter, SSS family	19494.8	-1.34351	0.435325	-3.08623	0.00202712	0.00939716
K09002	csm3; CRISPR-associated protein Csm3	281.851	-1.34283	0.596726	-2.25033	0.0244281	0.0666738
K18123	HOGA1; 4-hydroxy-2-oxoglutarate aldolase [EC:4.1.3.16]	517.358	-1.3427	0.56006	-2.39743	0.0165106	0.0490694
K09818	ABC.MN.S; manganese/iron transport system substrate-binding protein	426.222	-1.34155	0.430263	-3.11798	0.00182096	0.00862518
K07093	K07093; uncharacterized protein	7767.57	-1.3392	0.417882	-3.20474	0.00135185	0.00672332
K01474	hyuB; N-methylhydantoinase B [EC:3.5.2.14]	6697.36	-1.33376	0.395609	-3.37142	0.000747831	0.00414333
K13542	cobA-hemD; uroporphyrinogen III methyltransferase / synthase [EC:2.1.1.107 4.2.1.75]	10302.9	-1.32405	0.37486	-3.53212	0.000412248	0.00252586
K18928	lldE; L-lactate dehydrogenase complex protein LldE	6067.26	-1.32325	0.379656	-3.48538	0.000491431	0.00295416
K03799	htpX; heat shock protein HtpX [EC:3.4.24.-]	14322.9	-1.32018	0.359017	-3.6772	0.000235805	0.00160721
K01754	E4.3.1.19, ilvA, tdcB; threonine dehydratase [EC:4.3.1.19]	30418	-1.31329	0.372944	-3.52142	0.000429241	0.00261488
K01585	speA; arginine decarboxylase [EC:4.1.1.19]	7256.77	-1.31213	0.566616	-2.31574	0.0205727	0.0592591
K02077	ABC.ZM.S; zinc/manganese transport system substrate-binding protein	8304.55	-1.31109	0.367417	-3.5684	0.000359167	0.00225267
K08070	E1.3.1.74; 2-alkenal reductase [EC:1.3.1.74]	452.634	-1.31074	0.521554	-2.51315	0.0119659	0.0380304
K01473	hyuA; N-methylhydantoinase A [EC:3.5.2.14]	6734.13	-1.30649	0.395714	-3.30161	0.000961314	0.00504512
K06199	crcB, FEX; fluoride exporter	23887.7	-1.30427	0.307012	-4.24827	2.15429e-05	0.000244897
K01609	trpC; indole-3-glycerol phosphate synthase [EC:4.1.1.48]	18535.2	-1.30353	0.3449	-3.77945	0.000157174	0.00116345
K03521	fixA, etfB; electron transfer flavoprotein beta subunit	24078.9	-1.30153	0.356906	-3.64671	0.000265615	0.00177124
K00766	trpD; anthranilate phosphoribosyltransferase [EC:2.4.2.18]	18353.7	-1.29919	0.325638	-3.98968	6.61638e-05	0.000618501
K05873	E4.6.1.1B, cyaB; adenylate cyclase, class 2 [EC:4.6.1.1]	1317.2	-1.29844	0.436905	-2.97191	0.00295953	0.0125352
K01918	panC; pantoate--beta-alanine ligase [EC:6.3.2.1]	17534	-1.29653	0.349469	-3.71001	0.000207249	0.00144631
K03522	fixB, etfA; electron transfer flavoprotein alpha subunit	24271.8	-1.29413	0.348381	-3.71471	0.000203441	0.0014279
K02851	wecA, tagO, rfe; UDP-GlcNAc:undecaprenyl-phosphate/decaprenyl-phosphate GlcNAc-1-phosphate transferase [EC:2.7.8.33 2.7.8.35]	10569.3	-1.29012	0.340424	-3.78976	0.000150795	0.0011307
K01042	selA; L-seryl-tRNA(Ser) seleniumtransferase [EC:2.9.1.1]	8363.2	-1.2898	0.330919	-3.89764	9.7134e-05	0.000819014
K07160	K07160; UPF0271 protein	8477.29	-1.28619	0.370459	-3.47188	0.000516824	0.00308062
K00123	fdoG, fdhF, fdwA; formate dehydrogenase major subunit [EC:1.17.1.9]	15897.3	-1.2838	0.330177	-3.88822	0.000100981	0.000838322
K00990	glnD; [protein-PII] uridylyltransferase [EC:2.7.7.59]	9264.13	-1.28339	0.467498	-2.74524	0.00604662	0.0223535
K01057	PGLS, pgl, devB; 6-phosphogluconolactonase [EC:3.1.1.31]	9944.08	-1.27974	0.448528	-2.85321	0.00432805	0.0170497
K03750	moeA; molybdopterin molybdotransferase [EC:2.10.1.1]	20283.6	-1.27729	0.330027	-3.87027	0.000108717	0.000883899
K00782	lldG; L-lactate dehydrogenase complex protein LldG	6211.38	-1.27125	0.380185	-3.34375	0.000826535	0.00445532
K02499	yabN; tetrapyrrole methylase family protein / MazG family protein	9299.99	-1.26936	0.412983	-3.07363	0.00211471	0.00971302
K01595	ppc; phosphoenolpyruvate carboxylase [EC:4.1.1.31]	9979.55	-1.26802	0.443891	-2.8566	0.00428205	0.0169104
K04518	pheA2; prephenate dehydratase [EC:4.2.1.51]	10070.3	-1.26774	0.33358	-3.80041	0.000144456	0.00109477
K00517	CYP81F; indol-3-yl-methylglucosinolate hydroxylase [EC:1.14.-.-]	4435.01	-1.26599	0.467551	-2.70771	0.006775	0.0241758
K10674	ectD; ectoine hydroxylase [EC:1.14.11.55]	2020.85	-1.2658	0.554629	-2.28225	0.0224748	0.0636735
K00966	GMPP; mannose-1-phosphate guanylyltransferase [EC:2.7.7.13]	3566.45	-1.26556	0.493845	-2.56267	0.0103871	0.03391
K00854	xylB, XYLB; xylulokinase [EC:2.7.1.17]	15186.9	-1.26296	0.42739	-2.95506	0.00312613	0.013162
K03333	choD; cholesterol oxidase [EC:1.1.3.6]	2407.02	-1.26214	0.511916	-2.46551	0.0136817	0.042076
K00077	panE, apbA; 2-dehydropantoate 2-reductase [EC:1.1.1.169]	17058.3	-1.25808	0.378773	-3.32146	0.000895477	0.00475843
K02422	fliS; flagellar protein FliS	9734.31	-1.25633	0.48957	-2.56618	0.0102826	0.0336376
K02041	phnC; phosphonate transport system ATP-binding protein [EC:3.6.3.28]	5876.56	-1.25615	0.414685	-3.02918	0.00245221	0.0107902
K02484	K02484; two-component system, OmpR family, sensor kinase [EC:2.7.13.3]	9192.34	-1.25514	0.318708	-3.93823	8.20852e-05	0.000725558
K01523	hisE; phosphoribosyl-ATP pyrophosphohydrolase [EC:3.6.1.31]	8811.23	-1.25382	0.363159	-3.45254	0.000555344	0.00325257
K06297	gerKC; spore germination protein KC	1674.31	-1.25137	0.614203	-2.03738	0.0416118	0.0989173
K02000	proV; glycine betaine/proline transport system ATP-binding protein [EC:3.6.3.32]	5969.62	-1.25123	0.398038	-3.14349	0.00166947	0.00802102
K07483	K07483; transposase	25586.2	-1.25071	0.365302	-3.42378	0.000617562	0.00354977
K00788	thiE; thiamine-phosphate pyrophosphorylase [EC:2.5.1.3]	27013.7	-1.24792	0.320736	-3.89081	9.99111e-05	0.000834691
K00111	glpA, glpD; glycerol-3-phosphate dehydrogenase [EC:1.1.5.3]	20589.2	-1.24701	0.333399	-3.74029	0.000183805	0.00130884
K00140	mmsA, iolA, ALDH6A1; malonate-semialdehyde dehydrogenase (acetylating) / methylmalonate-semialdehyde dehydrogenase [EC:1.2.1.18 1.2.1.27]	9927.7	-1.24685	0.475031	-2.62478	0.00867049	0.0291427
K01912	paaK; phenylacetate-CoA ligase [EC:6.2.1.30]	14007.6	-1.24667	0.39632	-3.14561	0.00165743	0.00799166
K02396	flgK; flagellar hook-associated protein 1 FlgK	10212.5	-1.24643	0.468442	-2.66081	0.00779533	0.0268742
K14393	actP; cation/acetate symporter	8498.39	-1.24279	0.383599	-3.23982	0.00119606	0.00607669
K03413	cheY; two-component system, chemotaxis family, chemotaxis protein CheY	20027.4	-1.24192	0.487912	-2.54537	0.0109161	0.0353649
K00818	E2.6.1.11, argD; acetylornithine aminotransferase [EC:2.6.1.11]	10133.1	-1.24146	0.325054	-3.81926	0.000133854	0.00103037
K05521	draG; ADP-ribosyl-[dinitrogen reductase] hydrolase [EC:3.2.2.24]	312.518	-1.23719	0.563302	-2.19631	0.0280695	0.074088
K01579	panD; aspartate 1-decarboxylase [EC:4.1.1.11]	11840.8	-1.2339	0.433549	-2.84605	0.00442658	0.0173742
K01695	trpA; tryptophan synthase alpha chain [EC:4.2.1.20]	18899.9	-1.23353	0.333374	-3.70014	0.000215479	0.0014959
K02405	fliA; RNA polymerase sigma factor for flagellar operon FliA	10938.7	-1.23139	0.472595	-2.6056	0.00917138	0.030674
K02001	proW; glycine betaine/proline transport system permease protein	5766.4	-1.22982	0.413699	-2.97275	0.00295147	0.0125093
K07112	K07112; uncharacterized protein	16423.6	-1.2277	0.353786	-3.47018	0.000520101	0.00309725
K00528	fpr; ferredoxin/flavodoxin---NADP+ reductase [EC:1.18.1.2 1.19.1.1]	20561.3	-1.22663	0.364432	-3.36587	0.000763021	0.00421218
K05784	benC-xylZ; benzoate/toluate 1,2-dioxygenase reductase component [EC:1.18.1.-]	1930.7	-1.2252	0.540306	-2.26761	0.0233529	0.0642702
K03767	PPIA; peptidyl-prolyl cis-trans isomerase A (cyclophilin A) [EC:5.2.1.8]	8728.98	-1.21985	0.339554	-3.59252	0.000327492	0.00209109
K02379	fdhD; FdhD protein	10285.9	-1.21403	0.326069	-3.72321	0.000196703	0.00138672
K02456	gspG; general secretion pathway protein G	9077.02	-1.21264	0.482341	-2.51407	0.0119347	0.0379883
K01119	cpdB; 2',3'-cyclic-nucleotide 2'-phosphodiesterase / 3'-nucleotidase [EC:3.1.4.16 3.1.3.6]	5627.97	-1.21233	0.455499	-2.66154	0.00777845	0.0268504
K05783	benD-xylL; dihydroxycyclohexadiene carboxylate dehydrogenase [EC:1.3.1.25 1.3.1.-]	1934.42	-1.21172	0.5863	-2.06672	0.0387602	0.0938677
K01958	PC, pyc; pyruvate carboxylase [EC:6.4.1.1]	6746.94	-1.21007	0.413326	-2.92763	0.00341552	0.0141557
K01487	E3.5.4.3, guaD; guanine deaminase [EC:3.5.4.3]	6203.93	-1.2094	0.385665	-3.13587	0.00171347	0.00817076
K01297	ldcA; muramoyltetrapeptide carboxypeptidase [EC:3.4.17.13]	7093.22	-1.20211	0.393876	-3.05199	0.0022733	0.0102783
K00851	E2.7.1.12, gntK, idnK; gluconokinase [EC:2.7.1.12]	8923.6	-1.20133	0.329291	-3.64824	0.000264042	0.00176564
K17329	dasA; N,N'-diacetylchitobiose transport system substrate-binding protein	166.096	-1.19962	0.454907	-2.63707	0.00836254	0.0283471
K01546	kdpA; K+-transporting ATPase ATPase A chain [EC:3.6.3.12]	7699.57	-1.19714	0.554964	-2.15714	0.0309945	0.0792725
K00937	ppk; polyphosphate kinase [EC:2.7.4.1]	16843.5	-1.1933	0.375202	-3.18043	0.00147058	0.00723469
K03458	TC.NCS2; nucleobase:cation symporter-2, NCS2 family	6443.93	-1.19151	0.441833	-2.69674	0.00700225	0.024696
K18286	add; aminodeoxyfutalosine deaminase [EC:3.5.4.40]	199.867	-1.19114	0.437666	-2.72158	0.00649715	0.0234472
K00798	MMAB, pduO; cob(I)alamin adenosyltransferase [EC:2.5.1.17]	11719.2	-1.18957	0.441052	-2.69713	0.00699403	0.024696
K02575	NRT, narK, nrtP, nasA; MFS transporter, NNP family, nitrate/nitrite transporter	8899.72	-1.18825	0.341783	-3.47662	0.000507783	0.00303526
K15987	hppA; K(+)-stimulated pyrophosphate-energized sodium pump [EC:3.6.1.1]	11340.3	-1.18492	0.483202	-2.45222	0.0141977	0.0434741
K00074	paaH, hbd, fadB, mmgB; 3-hydroxybutyryl-CoA dehydrogenase [EC:1.1.1.157]	21640.7	-1.18334	0.35289	-3.35329	0.000798562	0.00436364
K02617	paaY; phenylacetic acid degradation protein	485.381	-1.18315	0.550286	-2.15006	0.0315507	0.0798298
K01425	glsA, GLS; glutaminase [EC:3.5.1.2]	7980.42	-1.18247	0.394942	-2.99402	0.00275325	0.011834
K13993	HSP20; HSP20 family protein	19996.9	-1.18204	0.362429	-3.26143	0.0011085	0.00568633
K00520	merA; mercuric reductase [EC:1.16.1.1]	1944.06	-1.18094	0.550241	-2.14622	0.0318557	0.0805375
K00765	hisG; ATP phosphoribosyltransferase [EC:2.4.2.17]	19943.6	-1.18006	0.348987	-3.38138	0.000721228	0.00402396
K01666	mhpE; 4-hydroxy 2-oxovalerate aldolase [EC:4.1.3.39]	2165.6	-1.17996	0.468366	-2.51932	0.0117583	0.0375959
K00803	AGPS, agpS; alkyldihydroxyacetonephosphate synthase [EC:2.5.1.26]	2558.55	-1.17952	0.523809	-2.25181	0.0243344	0.0664863
K02492	hemA; glutamyl-tRNA reductase [EC:1.2.1.70]	13258.5	-1.17795	0.405023	-2.90835	0.0036334	0.0149227
K07054	K07054; uncharacterized protein	8424.22	-1.176	0.34764	-3.3828	0.000717502	0.0040102
K06857	tupC, vupC; tungstate transport system ATP-binding protein [EC:3.6.3.55]	785.99	-1.17502	0.435181	-2.70007	0.00693257	0.0245318
K01061	E3.1.1.45; carboxymethylenebutenolidase [EC:3.1.1.45]	11664	-1.16869	0.449939	-2.59744	0.00939224	0.0311574
K04940	odh; opine dehydrogenase [EC:1.5.1.28]	1059.86	-1.16533	0.550605	-2.11645	0.0343068	0.0855119
K02548	menA; 1,4-dihydroxy-2-naphthoate octaprenyltransferase [EC:2.5.1.74 2.5.1.-]	9888.76	-1.1585	0.327601	-3.5363	0.000405766	0.00249094
K01548	kdpC; K+-transporting ATPase ATPase C chain [EC:3.6.3.12]	7767.45	-1.15789	0.561124	-2.06352	0.0390634	0.0942675
K17331	dasC; N,N'-diacetylchitobiose transport system permease protein	166.454	-1.15118	0.446928	-2.57575	0.0100022	0.0328724
K06208	aroH; chorismate mutase [EC:5.4.99.5]	2073.26	-1.14656	0.44607	-2.57036	0.0101592	0.0332955
K00013	hisD; histidinol dehydrogenase [EC:1.1.1.23]	20173.8	-1.1443	0.349837	-3.27094	0.00107189	0.00552971
K03741	ARSC2, arsC; arsenate reductase [EC:1.20.4.1]	7953.55	-1.14381	0.340014	-3.364	0.000768204	0.00423044
K05549	benA-xylX; benzoate/toluate 1,2-dioxygenase subunit alpha [EC:1.14.12.10 1.14.12.-]	1967.87	-1.14373	0.531519	-2.15181	0.0314122	0.0796336
K00145	argC; N-acetyl-gamma-glutamyl-phosphate reductase [EC:1.2.1.38]	19169.8	-1.14355	0.34953	-3.27167	0.00106913	0.00551992
K01496	hisI; phosphoribosyl-AMP cyclohydrolase [EC:3.5.4.19]	8836.6	-1.14331	0.370866	-3.08281	0.00205054	0.00947294
K05550	benB-xylY; benzoate/toluate 1,2-dioxygenase subunit beta [EC:1.14.12.10 1.14.12.-]	1970.47	-1.14081	0.530496	-2.15047	0.0315181	0.0798108
K07723	ndoAI; CopG family transcriptional regulator / antitoxin EndoAI	1678.43	-1.1387	0.559012	-2.03699	0.0416506	0.0989727
K11755	hisIE; phosphoribosyl-ATP pyrophosphohydrolase / phosphoribosyl-AMP cyclohydrolase [EC:3.6.1.31 3.5.4.19]	11191.3	-1.1377	0.507551	-2.24154	0.0249912	0.0677938
K02421	fliR; flagellar biosynthetic protein FliR	10593.6	-1.1338	0.473734	-2.39333	0.0166963	0.0495056
K01814	hisA; phosphoribosylformimino-5-aminoimidazole carboxamide ribotide isomerase [EC:5.3.1.16]	18110.3	-1.13372	0.36931	-3.06984	0.00214175	0.00982036
K01547	kdpB; K+-transporting ATPase ATPase B chain [EC:3.6.3.12]	7774.14	-1.12651	0.564219	-1.99658	0.045871	0.106225
K02401	flhB; flagellar biosynthetic protein FlhB	10475.5	-1.12497	0.475523	-2.36575	0.0179935	0.0528352
K11041	eta; exfoliative toxin A/B	541.658	-1.12383	0.469205	-2.39518	0.0166121	0.0493019
K00019	E1.1.1.30, bdh; 3-hydroxybutyrate dehydrogenase [EC:1.1.1.30]	6806.13	-1.12094	0.372232	-3.01139	0.00260051	0.011293
K18352	vanRAc; two-component system, OmpR family, response regulator VanR	278.807	-1.11947	0.530278	-2.11111	0.034763	0.0863783
K00941	thiD; hydroxymethylpyrimidine/phosphomethylpyrimidine kinase [EC:2.7.1.49 2.7.4.7]	20140.5	-1.11884	0.347662	-3.21817	0.00129011	0.00648211
K00124	fdoH, fdsB; formate dehydrogenase iron-sulfur subunit	6623.48	-1.11831	0.371132	-3.01323	0.00258479	0.0112396
K02408	fliE; flagellar hook-basal body complex protein FliE	9935.34	-1.11609	0.485592	-2.29841	0.0215386	0.0614578
K04761	oxyR; LysR family transcriptional regulator, hydrogen peroxide-inducible genes activator	9810.22	-1.11519	0.45905	-2.42934	0.0151262	0.0458105
K03405	chlI, bchI; magnesium chelatase subunit I [EC:6.6.1.1]	4247.32	-1.11473	0.436948	-2.55118	0.0107359	0.0348877
K02500	hisF; cyclase [EC:4.1.3.-]	20373.9	-1.10457	0.357485	-3.08984	0.00200262	0.00932604
K06402	spoIVFB; stage IV sporulation protein FB [EC:3.4.24.-]	1316.15	-1.10323	0.508581	-2.16923	0.0300654	0.0781849
K04127	cefD; isopenicillin-N epimerase [EC:5.1.1.17]	388.859	-1.10174	0.477427	-2.30765	0.0210185	0.0602447
K02416	fliM; flagellar motor switch protein FliM	10272.5	-1.10069	0.485121	-2.2689	0.0232742	0.0642702
K02387	flgB; flagellar basal-body rod protein FlgB	9815.49	-1.10012	0.490683	-2.24203	0.0249595	0.0677817
K00053	ilvC; ketol-acid reductoisomerase [EC:1.1.1.86]	19165	-1.09936	0.346742	-3.17056	0.00152148	0.0074334
K02410	fliG; flagellar motor switch protein FliG	9981.96	-1.09784	0.488738	-2.24627	0.0246867	0.0672468
K04767	acuB; acetoin utilization protein AcuB	1472.25	-1.09628	0.381837	-2.87108	0.00409075	0.0162456
K00831	serC, PSAT1; phosphoserine aminotransferase [EC:2.6.1.52]	16998.8	-1.09482	0.36575	-2.99337	0.00275919	0.011834
K09820	ABC.MN.A; manganese/iron transport system ATP-binding protein	641.163	-1.09135	0.419	-2.60466	0.00919655	0.0306923
K00548	metH, MTR; 5-methyltetrahydrofolate--homocysteine methyltransferase [EC:2.1.1.13]	22056.8	-1.09135	0.477767	-2.28427	0.0223559	0.0634343
K01704	leuD, IPMI-S; 3-isopropylmalate/(R)-2-methylmalate dehydratase small subunit [EC:4.2.1.33 4.2.1.35]	20492.7	-1.08764	0.357242	-3.04455	0.00233028	0.0104175
K02390	flgE; flagellar hook protein FlgE	10284.8	-1.08705	0.486353	-2.23511	0.0254101	0.0686526
K01963	accD; acetyl-CoA carboxylase carboxyl transferase subunit beta [EC:6.4.1.2 2.1.3.15]	18085.3	-1.08679	0.358761	-3.02928	0.00245133	0.0107902
K07172	mazE, chpAI; antitoxin MazE	811.786	-1.08643	0.486289	-2.23413	0.0254743	0.068745
K08301	rng, cafA; ribonuclease G [EC:3.1.26.-]	11355.1	-1.0858	0.469484	-2.31275	0.0207361	0.0595965
K02412	fliI; flagellum-specific ATP synthase [EC:3.6.3.14]	10321	-1.08446	0.485059	-2.23573	0.0253694	0.0686146
K00052	leuB, IMDH; 3-isopropylmalate dehydrogenase [EC:1.1.1.85]	19937.9	-1.08255	0.360302	-3.00456	0.00265968	0.0114929
K01703	leuC, IPMI-L; 3-isopropylmalate/(R)-2-methylmalate dehydratase large subunit [EC:4.2.1.33 4.2.1.35]	20580	-1.08052	0.357279	-3.02431	0.00249203	0.0109033
K05342	E2.4.1.64; alpha,alpha-trehalose phosphorylase [EC:2.4.1.64]	2424.66	-1.07974	0.493516	-2.18785	0.0286804	0.0752904
K09819	ABC.MN.P; manganese/iron transport system permease protein	913.63	-1.07963	0.474166	-2.27691	0.0227918	0.0642702
K02419	fliP; flagellar biosynthetic protein FliP	10394.3	-1.07951	0.484501	-2.22808	0.025875	0.0696198
K03609	minD; septum site-determining protein MinD	10035.6	-1.07582	0.518467	-2.075	0.0379863	0.0925454
K09766	K09766; uncharacterized protein	1290.85	-1.07509	0.469978	-2.28754	0.0221646	0.0630472
K01551	arsA, ASNA1, GET3; arsenite/tail-anchored protein-transporting ATPase [EC:3.6.3.16 3.6.3.-]	2770.63	-1.07467	0.445644	-2.4115	0.0158869	0.0475448
K02501	hisH; glutamine amidotransferase [EC:2.4.2.-]	19961.4	-1.07278	0.359921	-2.98059	0.00287697	0.0122343
K01856	catB; muconate cycloisomerase [EC:5.5.1.1]	2018.06	-1.07153	0.504849	-2.12247	0.0337982	0.0844425
K02217	ftnA, ftn; ferritin [EC:1.16.3.2]	7042.47	-1.07121	0.496296	-2.15841	0.0308958	0.0792725
K02400	flhA; flagellar biosynthesis protein FlhA	10421.1	-1.07113	0.484547	-2.21058	0.0270646	0.0722403
K07011	K07011; uncharacterized protein	9089.73	-1.07049	0.53326	-2.00744	0.0447032	0.104433
K02388	flgC; flagellar basal-body rod protein FlgC	10337.5	-1.06895	0.48478	-2.20503	0.0274521	0.0728773
K07590	RP-L7A, rplGB; large subunit ribosomal protein L7A	2098.97	-1.06143	0.518576	-2.04681	0.0406763	0.0973846
K16148	glgM; alpha-maltose-1-phosphate synthase [EC:2.4.1.342]	2274.98	-1.058	0.496081	-2.13271	0.0329488	0.0827424
K02420	fliQ; flagellar biosynthetic protein FliQ	10910.7	-1.05644	0.476528	-2.21696	0.026626	0.0713267
K13019	wbpI, wlbD; UDP-GlcNAc3NAcA epimerase [EC:5.1.3.23]	441.855	-1.05594	0.522765	-2.01992	0.043392	0.102309
K19244	ala; alanine dehydrogenase [EC:1.4.1.1]	327.135	-1.05053	0.440068	-2.3872	0.0169773	0.0502452
K07089	K07089; uncharacterized protein	11349.3	-1.04843	0.455466	-2.30188	0.0213421	0.0610348
K01940	argG, ASS1; argininosuccinate synthase [EC:6.3.4.5]	20484.8	-1.04635	0.360011	-2.90644	0.00365572	0.0149854
K11690	dctM; C4-dicarboxylate transporter, DctM subunit	6290.59	-1.04489	0.477271	-2.18931	0.0285746	0.0751368
K03464	catC; muconolactone D-isomerase [EC:5.3.3.4]	2031.9	-1.04453	0.527932	-1.97853	0.0478687	0.110012
K02837	prfC; peptide chain release factor 3	17187.8	-1.03849	0.386455	-2.68721	0.0072051	0.0252854
K07402	xdhC; xanthine dehydrogenase accessory factor	18286.6	-1.03633	0.389249	-2.66238	0.00775891	0.0268504
K02619	pabC; 4-amino-4-deoxychorismate lyase [EC:4.1.3.38]	8289.92	-1.03372	0.36966	-2.79641	0.00516742	0.019651
K03666	hfq; host factor-I protein	9765.72	-1.03152	0.476825	-2.16331	0.0305177	0.0789738
K07067	disA; diadenylate cyclase [EC:2.7.7.85]	3444.53	-1.03059	0.370398	-2.78239	0.00539607	0.0203866
K00891	E2.7.1.71, aroK, aroL; shikimate kinase [EC:2.7.1.71]	20187.3	-1.02722	0.366011	-2.80653	0.00500777	0.0191583
K10716	kch, trkA, mthK, pch; voltage-gated potassium channel	11426.9	-1.02334	0.459914	-2.22507	0.0260765	0.0701027
K07259	dacB; serine-type D-Ala-D-Ala carboxypeptidase/endopeptidase (penicillin-binding protein 4) [EC:3.4.16.4 3.4.21.-]	10087	-1.02209	0.325216	-3.14281	0.00167334	0.00802748
K07161	K07161; uncharacterized protein	2907.57	-1.01761	0.49357	-2.06174	0.039233	0.0946049
K07651	resE; two-component system, OmpR family, sensor histidine kinase ResE [EC:2.7.13.3]	851.909	-1.01406	0.470319	-2.15612	0.0310743	0.0792725
K19405	mcsB; protein arginine kinase [EC:2.7.14.1]	2275.45	-1.01318	0.426305	-2.37666	0.0174701	0.0515238
K06872	K06872; uncharacterized protein	9565.43	-1.01172	0.499086	-2.02714	0.0426478	0.10095
K02099	araC; AraC family transcriptional regulator, arabinose operon regulatory protein	241.912	-1.01147	0.442445	-2.2861	0.0222486	0.0632014
K03708	ctsR; transcriptional regulator of stress and heat shock response	3058.44	-1.00281	0.476819	-2.10313	0.0354546	0.0878568
K03313	nhaA; Na+:H+ antiporter, NhaA family	2874.84	1.00044	0.409897	2.44071	0.0146583	0.0446909
K03667	hslU; ATP-dependent HslUV protease ATP-binding subunit HslU	33051.4	1.00495	0.509017	1.97429	0.0483486	0.110914
K03605	hyaD, hybD; hydrogenase maturation protease [EC:3.4.23.-]	1302.77	1.00538	0.4287	2.34517	0.0190182	0.0554857
K01419	hslV, clpQ; ATP-dependent HslUV protease, peptidase subunit HslV [EC:3.4.25.2]	33040.4	1.00641	0.509098	1.97685	0.048059	0.110369
K07338	K07338; uncharacterized protein	448.085	1.0076	0.494282	2.03851	0.0414988	0.0986856
K02523	ispB; octaprenyl-diphosphate synthase [EC:2.5.1.90]	33241.9	1.00872	0.501506	2.01138	0.0442856	0.103689
K11102	gltP, gltT; proton glutamate symport protein	766.89	1.00936	0.418109	2.41412	0.0157734	0.0472533
K09386	K09386; uncharacterized protein	810.758	1.01072	0.482589	2.09436	0.0362275	0.0893547
K03834	tyrP; tyrosine-specific transport protein	121.748	1.01232	0.503239	2.01161	0.0442606	0.103689
K01879	glyS; glycyl-tRNA synthetase beta chain [EC:6.1.1.14]	33260.3	1.01321	0.500112	2.02598	0.0427673	0.101173
K00769	gpt; xanthine phosphoribosyltransferase [EC:2.4.2.22]	1025.09	1.0145	0.4526	2.2415	0.024994	0.0677938
K06920	queC; 7-cyano-7-deazaguanine synthase [EC:6.3.4.20]	33014.1	1.01462	0.503057	2.01691	0.0437044	0.102779
K13643	iscR; Rrf2 family transcriptional regulator, iron-sulfur cluster assembly transcription factor	2020.81	1.01655	0.373414	2.72232	0.00648244	0.0234152
K06179	rluC; 23S rRNA pseudouridine955/2504/2580 synthase [EC:5.4.99.24]	33935.4	1.01732	0.476636	2.13439	0.0328112	0.0824945
K02536	lpxD; UDP-3-O-[3-hydroxymyristoyl] glucosamine N-acyltransferase [EC:2.3.1.191]	33115.5	1.01824	0.500719	2.03355	0.041997	0.0996149
K16291	erfK; L,D-transpeptidase ErfK/SrfK	501.747	1.01964	0.40656	2.50796	0.0121429	0.0384969
K00322	sthA, udhA; NAD(P) transhydrogenase [EC:1.6.1.1]	955.165	1.02007	0.363635	2.80521	0.0050284	0.0192088
K01613	psd, PISD; phosphatidylserine decarboxylase [EC:4.1.1.65]	34683.4	1.02248	0.474752	2.15371	0.0312627	0.079375
K02019	modE; molybdate transport system regulatory protein	2102.31	1.02385	0.322532	3.1744	0.00150145	0.0073525
K11105	cvrA, nhaP2; cell volume regulation protein A	2495.24	1.02504	0.467904	2.1907	0.0284737	0.0749334
K13896	yejF; microcin C transport system ATP-binding protein	1612.65	1.02557	0.393066	2.60915	0.0090768	0.0303961
K01455	E3.5.1.49; formamidase [EC:3.5.1.49]	524.526	1.02693	0.4322	2.37605	0.0174991	0.0515737
K00748	lpxB; lipid-A-disaccharide synthase [EC:2.4.1.182]	32852.3	1.02791	0.50286	2.04412	0.0409418	0.0976894
K01878	glyQ; glycyl-tRNA synthetase alpha chain [EC:6.1.1.14]	33066.9	1.03002	0.501987	2.05188	0.0401816	0.0964177
K05785	rfaH; transcriptional antiterminator RfaH	377.353	1.03678	0.479847	2.16064	0.0307231	0.0792725
K07277	SAM50, TOB55, bamA; outer membrane protein insertion porin family	33034	1.03785	0.500869	2.0721	0.0382558	0.0929528
K09932	K09932; uncharacterized protein	575.1	1.04035	0.409121	2.54288	0.0109942	0.0355637
K03455	TC.KEF; monovalent cation:H+ antiporter-2, CPA2 family	34232.6	1.04201	0.483689	2.1543	0.0312168	0.0793636
K01226	treC; trehalose-6-phosphate hydrolase [EC:3.2.1.93]	770.994	1.04262	0.495452	2.10438	0.0353456	0.0876548
K11904	vgrG; type VI secretion system secreted protein VgrG	2281.62	1.04521	0.355071	2.94366	0.00324353	0.0135399
K06861	lptB; lipopolysaccharide export system ATP-binding protein [EC:3.6.3.-]	32905.8	1.04695	0.50445	2.07542	0.0379474	0.092538
K06999	K06999; phospholipase/carboxylesterase	31908.3	1.04695	0.528159	1.98227	0.0474492	0.109166
K03576	metR; LysR family transcriptional regulator, regulator for metE and metH	1664.44	1.04712	0.426756	2.45367	0.0141406	0.0433201
K03187	ureE; urease accessory protein	1839.18	1.04852	0.32107	3.26572	0.00109187	0.00561456
K09810	lolD; lipoprotein-releasing system ATP-binding protein [EC:3.6.3.-]	33154.1	1.04869	0.503859	2.08132	0.0374047	0.0914785
K01575	alsD, budA, aldC; acetolactate decarboxylase [EC:4.1.1.5]	1022.97	1.04997	0.399178	2.63033	0.00853026	0.0287625
K02527	kdtA, waaA; 3-deoxy-D-manno-octulosonic-acid transferase [EC:2.4.99.12 2.4.99.13 2.4.99.14 2.4.99.15]	32883.6	1.05032	0.506773	2.07257	0.0382122	0.0929177
K07657	phoB; two-component system, OmpR family, phosphate regulon response regulator PhoB	32349.4	1.05123	0.507311	2.07215	0.0382512	0.0929528
K09808	lolC_E; lipoprotein-releasing system permease protein	34419.3	1.05236	0.485806	2.16622	0.0302945	0.0786201
K13541	cbiGH-cobJ; cobalt-precorrin 5A hydrolase / precorrin-3B C17-methyltransferase [EC:3.7.1.12 2.1.1.131]	541.603	1.05293	0.405126	2.59901	0.0093494	0.0310638
K08323	rspA, manD; mannonate dehydratase [EC:4.2.1.8]	427.246	1.053	0.480125	2.19318	0.0282941	0.0745839
K10218	ligK, galC; 4-hydroxy-4-methyl-2-oxoglutarate aldolase [EC:4.1.3.17]	364.338	1.0532	0.4149	2.53845	0.0111343	0.0359256
K09862	K09862; uncharacterized protein	2376.96	1.05354	0.340328	3.09566	0.00196373	0.00919873
K03474	pdxJ; pyridoxine 5-phosphate synthase [EC:2.6.99.2]	32333.8	1.05439	0.510052	2.06723	0.0387126	0.0938677
K00912	lpxK; tetraacyldisaccharide 4'-kinase [EC:2.7.1.130]	32510.2	1.05551	0.508631	2.07519	0.0379688	0.092538
K01627	kdsA; 2-dehydro-3-deoxyphosphooctonate aldolase (KDO 8-P synthase) [EC:2.5.1.55]	32607.7	1.05628	0.508127	2.07877	0.0376381	0.0919787
K01186	NEU1; sialidase-1 [EC:3.2.1.18]	1170.94	1.05729	0.534128	1.97948	0.0477623	0.109807
K03562	tolQ; biopolymer transport protein TolQ	32077.4	1.05947	0.524501	2.01996	0.0433873	0.102309
K13895	yejE; microcin C transport system permease protein	1672.39	1.05954	0.396247	2.67394	0.00749656	0.0262071
K05795	terD; tellurium resistance protein TerD	791.485	1.06037	0.459106	2.30964	0.0209081	0.0599826
K05540	dusB; tRNA-dihydrouridine synthase B [EC:1.-.-.-]	31198.4	1.06063	0.525835	2.01705	0.0436907	0.102779
K01919	gshA; glutamate--cysteine ligase [EC:6.3.2.2]	31882.1	1.06067	0.525309	2.01915	0.0434721	0.102346
K02195	ccmC; heme exporter protein C	31261.9	1.06199	0.532592	1.99401	0.0461514	0.106612
K06041	kdsD, kpsF; arabinose-5-phosphate isomerase [EC:5.3.1.13]	32649.6	1.06378	0.505956	2.10252	0.0355081	0.0879478
K00979	kdsB; 3-deoxy-manno-octulosonate cytidylyltransferase (CMP-KDO synthetase) [EC:2.7.7.38]	32621.2	1.06488	0.506857	2.10096	0.0356446	0.0882246
K02198	ccmF; cytochrome c-type biogenesis protein CcmF	31336.8	1.06494	0.530469	2.00754	0.0446921	0.104433
K00677	lpxA; UDP-N-acetylglucosamine acyltransferase [EC:2.3.1.129]	32962.3	1.06742	0.498275	2.14223	0.0321752	0.0812808
K03641	tolB; TolB protein	31540.4	1.06969	0.533995	2.00319	0.045157	0.105185
K01392	THOP1; thimet oligopeptidase [EC:3.4.24.15]	190.13	1.07328	0.466871	2.29888	0.0215117	0.0614097
K02197	ccmE; cytochrome c-type biogenesis protein CcmE	31105.9	1.0737	0.535449	2.00523	0.0449387	0.10483
K18676	gspK; glucosamine kinase [EC:2.7.1.8]	581.199	1.0747	0.526377	2.04169	0.041182	0.0980787
K07226	hugZ, hutZ; heme iron utilization protein	1034.75	1.07565	0.404726	2.65771	0.00786729	0.0270866
K00018	hprA; glycerate dehydrogenase [EC:1.1.1.29]	3477.18	1.07631	0.509268	2.11344	0.0345628	0.0861162
K02193	ccmA; heme exporter protein A [EC:3.6.3.41]	31022.2	1.07666	0.53712	2.00451	0.0450152	0.104932
K12554	murN; alanine adding enzyme [EC:2.3.2.-]	336.847	1.07848	0.497062	2.16971	0.0300291	0.0781543
K04755	fdx; ferredoxin, 2Fe-2S	31728.6	1.07876	0.5135	2.10079	0.0356593	0.0882267
K02194	ccmB; heme exporter protein B	30985.9	1.07927	0.536587	2.01137	0.0442867	0.103689
K00971	manC, cpsB; mannose-1-phosphate guanylyltransferase [EC:2.7.7.13]	32387	1.07995	0.466416	2.31543	0.0205892	0.0592591
K02236	comC; leader peptidase (prepilin peptidase) / N-methyltransferase [EC:3.4.23.43 2.1.1.-]	1050.92	1.08011	0.43519	2.48192	0.0130676	0.040481
K06878	K06878; tRNA-binding protein	2556.47	1.08205	0.341216	3.17115	0.00151836	0.00742388
K06195	apaG; ApaG protein	30152.6	1.08242	0.551587	1.96238	0.0497185	0.113688
K06204	dksA; DnaK suppressor protein	32334.8	1.08262	0.522092	2.07361	0.0381153	0.0927531
K10942	flrB, fleS; two-component system, sensor histidine kinase FlrB [EC:2.7.13.3]	396.009	1.08268	0.409528	2.64374	0.00819964	0.0280037
K09958	K09958; uncharacterized protein	735.409	1.083	0.326619	3.31578	0.00091387	0.00483599
K02431	fucU, FUOM; L-fucose mutarotase [EC:5.1.3.29]	624.374	1.08454	0.474256	2.28682	0.0222066	0.0631103
K03770	ppiD; peptidyl-prolyl cis-trans isomerase D [EC:5.2.1.8]	32272.1	1.08502	0.514353	2.10948	0.034903	0.0866586
K11720	lptG; lipopolysaccharide export system permease protein	32232	1.08624	0.513175	2.11671	0.0342845	0.0854897
K13894	yejB; microcin C transport system permease protein	1695.8	1.0878	0.385976	2.81831	0.00482767	0.0186373
K02535	lpxC; UDP-3-O-[3-hydroxymyristoyl] N-acetylglucosamine deacetylase [EC:3.5.1.108]	31238.8	1.08848	0.536305	2.02959	0.0423984	0.100412
K06970	rlmF; 23S rRNA (adenine1618-N6)-methyltransferase [EC:2.1.1.181]	488.748	1.09008	0.370086	2.94548	0.00322457	0.0134873
K03821	phbC, phaC; polyhydroxyalkanoate synthase [EC:2.3.1.-]	31529.9	1.09105	0.540779	2.01755	0.0436384	0.102699
K03684	rnd; ribonuclease D [EC:3.1.13.5]	60600.7	1.09189	0.52255	2.08955	0.0366585	0.0902428
K05788	ihfB, himD; integration host factor subunit beta	31512.7	1.0937	0.529847	2.06417	0.0390012	0.094153
K09946	K09946; uncharacterized protein	1068.9	1.09377	0.328055	3.33409	0.000855778	0.00459349
K09962	K09962; uncharacterized protein	698.214	1.09426	0.327026	3.34608	0.000819639	0.0044407
K00412	CYTB, petB; ubiquinol-cytochrome c reductase cytochrome b subunit	30331.4	1.0991	0.550487	1.9966	0.0458685	0.106225
K13893	yejA; microcin C transport system substrate-binding protein	2090.29	1.09925	0.383003	2.87008	0.00410373	0.0162768
K12340	tolC; outer membrane protein	32213	1.1001	0.508208	2.16466	0.0304141	0.078866
K03640	pal; peptidoglycan-associated lipoprotein	31541.4	1.10179	0.528957	2.08295	0.0372561	0.0912553
K00786	E2.4.-.-; glycosyltransferase [EC:2.4.-.-]	279.865	1.10231	0.553819	1.99038	0.0465492	0.107445
K08738	CYC; cytochrome c	32091.6	1.10488	0.527858	2.09314	0.0363369	0.089555
K03817	rimL; ribosomal-protein-serine acetyltransferase [EC:2.3.1.-]	858.023	1.10566	0.543717	2.03353	0.0419991	0.0996149
K07102	amgK; N-acetylmuramate 1-kinase [EC:2.7.1.221]	30456.5	1.10581	0.547664	2.01915	0.0434719	0.102346
K01006	ppdK; pyruvate, orthophosphate dikinase [EC:2.7.9.1]	77802.5	1.10718	0.551192	2.0087	0.0445693	0.104197
K08988	K08988; putative membrane protein	588.497	1.10761	0.462157	2.39661	0.0165473	0.0491326
K07091	lptF; lipopolysaccharide export system permease protein	32018.3	1.10806	0.517773	2.14006	0.03235	0.081528
K07168	K07168; CBS domain-containing membrane protein	1089.41	1.11033	0.410465	2.70506	0.00682925	0.024324
K08973	K08973; putative membrane protein	30243	1.11242	0.553629	2.00932	0.0445034	0.104127
K13950	pabAB; para-aminobenzoate synthetase [EC:2.6.1.85]	591.443	1.11262	0.462773	2.40424	0.0162062	0.0482999
K08992	lapA; lipopolysaccharide assembly protein A	158.279	1.1128	0.451091	2.4669	0.0136287	0.0419334
K00228	CPOX, hemF; coproporphyrinogen III oxidase [EC:1.3.3.3]	30384.3	1.11449	0.550474	2.02461	0.0429079	0.10143
K05807	bamD; outer membrane protein assembly factor BamD	31760.6	1.11482	0.520547	2.14163	0.0322234	0.0813701
K03676	grxC, GLRX, GLRX2; glutaredoxin 3	30335	1.1158	0.551622	2.02277	0.0430971	0.10184
K06203	cysZ; CysZ protein	1107.86	1.11985	0.414468	2.70189	0.00689465	0.0244479
K04744	lptD, imp, ostA; LPS-assembly protein	30835.6	1.1222	0.544296	2.06174	0.0392323	0.0946049
K03328	TC.PST; polysaccharide transporter, PST family	2162.92	1.12233	0.437545	2.56506	0.0103159	0.033712
K08591	plsY; glycerol-3-phosphate acyltransferase PlsY [EC:2.3.1.15]	79546.1	1.1226	0.544915	2.06015	0.0393844	0.0948265
K16511	mecA1_2; adapter protein MecA 1/2	2088.93	1.12298	0.498048	2.25476	0.0241482	0.0661479
K13592	rcdA; regulator of CtrA degradation	529.442	1.12369	0.501825	2.2392	0.0251428	0.0680523
K06956	K06956; uncharacterized protein	1776.75	1.12424	0.455316	2.46915	0.0135436	0.0417119
K03095	sprL; SprT-like protein	1102.17	1.12762	0.413311	2.72825	0.00636712	0.0230564
K07173	luxS; S-ribosylhomocysteine lyase [EC:4.4.1.21]	3769.7	1.12882	0.529481	2.13193	0.0330126	0.0828373
K00066	algD; GDP-mannose 6-dehydrogenase [EC:1.1.1.132]	246.206	1.12907	0.435023	2.59542	0.00944745	0.0313079
K02199	ccmG, dsbE; cytochrome c biogenesis protein CcmG, thiol:disulfide interchange protein DsbE	30436.5	1.12959	0.552365	2.04501	0.0408535	0.0975885
K00029	E1.1.1.40, maeB; malate dehydrogenase (oxaloacetate-decarboxylating)(NADP+) [EC:1.1.1.40]	32298.3	1.13213	0.518296	2.18433	0.0289377	0.0758336
K06079	cutF, nlpE; copper homeostasis protein (lipoprotein)	426.589	1.13304	0.544771	2.07984	0.0375403	0.0917748
K03558	cvpA; membrane protein required for colicin V production	31013.2	1.1333	0.536758	2.11138	0.0347401	0.0863551
K04087	hflC; membrane protease subunit HflC [EC:3.4.-.-]	30643.7	1.13419	0.546786	2.0743	0.0380519	0.0926696
K07018	K07018; uncharacterized protein	30065.3	1.13448	0.556129	2.03996	0.0413541	0.0984427
K11004	hlyB, cyaB; ATP-binding cassette, subfamily B, bacterial HlyB/CyaB	145.31	1.13758	0.575621	1.97627	0.0481245	0.11048
K00795	ispA; farnesyl diphosphate synthase [EC:2.5.1.1 2.5.1.10]	30163.2	1.1386	0.554989	2.05158	0.0402109	0.0964517
K08365	merR; MerR family transcriptional regulator, mercuric resistance operon regulatory protein	690.717	1.14185	0.530658	2.15177	0.0314157	0.0796336
K06134	COQ7; ubiquinone biosynthesis monooxygenase Coq7 [EC:1.14.13.-]	29140.1	1.14291	0.571494	1.99987	0.0455141	0.10563
K18707	mtaB; threonylcarbamoyladenosine tRNA methylthiotransferase MtaB [EC:2.8.4.5]	76409.1	1.14368	0.56007	2.04203	0.041149	0.098037
K04088	hflK; membrane protease subunit HflK [EC:3.4.-.-]	30495.1	1.14422	0.548965	2.08433	0.0371304	0.0910525
K14189	dltE; uncharacterized oxidoreductase [EC:1.-.-.-]	286.356	1.14556	0.510643	2.24337	0.0248731	0.0676097
K02053	ABC.SP.P; putative spermidine/putrescine transport system permease protein	4667.93	1.14566	0.408418	2.8051	0.00503002	0.0192088
K00992	murU; N-acetyl-alpha-D-muramate 1-phosphate uridylyltransferase [EC:2.7.7.99]	29715.1	1.14578	0.560175	2.0454	0.040815	0.0975627
K00208	fabI; enoyl-[acyl-carrier protein] reductase I [EC:1.3.1.9 1.3.1.10]	34005.8	1.14615	0.463702	2.47175	0.0134455	0.0415101
K02258	COX11, ctaG; cytochrome c oxidase assembly protein subunit 11	29306.5	1.14685	0.573164	2.00091	0.0454026	0.10541
K04764	ihfA, himA; integration host factor subunit alpha	30653.7	1.14753	0.548173	2.09337	0.0363162	0.0895388
K09798	K09798; uncharacterized protein	1526.73	1.14832	0.395026	2.90694	0.00364986	0.014971
K00411	UQCRFS1, RIP1, petA; ubiquinol-cytochrome c reductase iron-sulfur subunit [EC:1.10.2.2]	29798.3	1.1489	0.561982	2.04438	0.0409163	0.0976673
K01920	gshB; glutathione synthase [EC:6.3.2.3]	30094.2	1.1499	0.556401	2.06667	0.038765	0.0938677
K00413	CYC1, CYT1, petC; ubiquinol-cytochrome c reductase cytochrome c1 subunit	29609.9	1.15212	0.565928	2.03581	0.0417694	0.0992179
K02427	rlmE, rrmJ, ftsJ; 23S rRNA (uridine2552-2'-O)-methyltransferase [EC:2.1.1.166]	30381.1	1.15358	0.553252	2.08508	0.0370618	0.0909543
K07722	nikR; CopG family transcriptional regulator, nickel-responsive regulator	854.342	1.15816	0.41001	2.82472	0.00473215	0.0183465
K02471	bacA; vitamin B12/bleomycin/antimicrobial peptide transport system ATP-binding/permease protein	1375.89	1.16	0.395053	2.93633	0.00332126	0.0138371
K09159	cptB; antitoxin CptB	29969.6	1.16015	0.563136	2.06017	0.0393824	0.0948265
K12995	wbdC, wbpZ; N-acetyl-alpha-D-glucosaminyl-diphospho-ditrans,octacis-undecaprenol 3-alpha-mannosyltransferase / rhamnosyltransferase [EC:2.4.1.348 2.4.1.-]	251.71	1.16147	0.442271	2.62615	0.00863576	0.0290721
K07323	mlaC; phospholipid transport system substrate-binding protein	29847.1	1.16204	0.564232	2.05951	0.0394458	0.0949384
K05527	bolA; BolA family transcriptional regulator, general stress-responsive regulator	30030.1	1.16277	0.561743	2.06994	0.0384581	0.0934087
K02339	holC; DNA polymerase III subunit chi [EC:2.7.7.7]	30024.1	1.16299	0.561058	2.07285	0.0381858	0.0928891
K11719	lptC; lipopolysaccharide export system protein LptC	29844.1	1.1636	0.566201	2.05511	0.0398687	0.0958114
K03071	secB; preprotein translocase subunit SecB	30061.9	1.16414	0.56081	2.07582	0.0379108	0.092503
K01771	plc; 1-phosphatidylinositol phosphodiesterase [EC:4.6.1.13]	143.172	1.16448	0.465772	2.50011	0.0124153	0.0392043
K03773	fklB; FKBP-type peptidyl-prolyl cis-trans isomerase FklB [EC:5.2.1.8]	3413.65	1.16513	0.38037	3.06314	0.00219028	0.00999189
K01621	xfp, xpk; xylulose-5-phosphate/fructose-6-phosphate phosphoketolase [EC:4.1.2.9 4.1.2.22]	1883.72	1.16606	0.467078	2.4965	0.0125426	0.0394389
K08311	nudH; putative (di)nucleoside polyphosphate hydrolase [EC:3.6.1.-]	30104.7	1.16625	0.559596	2.08409	0.0371523	0.091071
K19338	nac; LysR family transcriptional regulator, nitrogen assimilation regulatory protein	277.57	1.16695	0.572077	2.03985	0.0413657	0.0984427
K03089	rpoH; RNA polymerase sigma-32 factor	31095.2	1.16846	0.545907	2.1404	0.0323226	0.081519
K15554	ssuC; sulfonate transport system permease protein	1663	1.16863	0.366854	3.18553	0.00144488	0.00713583
K03185	ubiH; 2-octaprenyl-6-methoxyphenol hydroxylase [EC:1.14.13.-]	30479.2	1.16868	0.555535	2.10369	0.0354053	0.0877687
K00126	fdsD; formate dehydrogenase subunit delta [EC:1.17.1.9]	723.274	1.16914	0.542588	2.15475	0.0311811	0.0793043
K04754	mlaA, vacJ; phospholipid-binding lipoprotein MlaA	30187.3	1.17115	0.562567	2.08179	0.0373615	0.0914301
K03720	trpR; TrpR family transcriptional regulator, trp operon repressor	75.1218	1.17729	0.544114	2.16369	0.0304885	0.0789738
K08218	ampG; MFS transporter, PAT family, beta-lactamase induction signal transducer AmpG	30716.1	1.18033	0.534481	2.20837	0.0272186	0.0724995
K08151	tetA; MFS transporter, DHA1 family, tetracycline resistance protein	1172.7	1.18177	0.464895	2.54201	0.0110218	0.0356346
K13589	cpdR; two-component system, cell cycle response regulator CpdR	455.944	1.18653	0.500146	2.37237	0.0176744	0.0519915
K07394	K07394; SM-20-related protein	742.751	1.18898	0.360188	3.30098	0.000963474	0.00505229
K01725	cynS; cyanate lyase [EC:4.2.1.104]	437.643	1.18969	0.385972	3.08233	0.00205385	0.00948135
K10188	lacE, araN; lactose/L-arabinose transport system substrate-binding protein	174.805	1.19042	0.593403	2.00609	0.0448465	0.10471
K16169	pbuX; xanthine permease	1110.68	1.19118	0.428468	2.7801	0.00543418	0.0205009
K16165	nagK; fumarylpyruvate hydrolase [EC:3.7.1.20]	1340.1	1.192	0.38557	3.09151	0.00199138	0.00928871
K06923	K06923; uncharacterized protein	3806.59	1.19257	0.420742	2.83445	0.00459053	0.0178736
K01485	codA; cytosine deaminase [EC:3.5.4.1]	29647.2	1.1972	0.544645	2.19812	0.0279402	0.0738959
K02800	PTS-Mtl-EIIC, mtlA, cmtA; PTS system, mannitol-specific IIC component	1099.44	1.19791	0.394434	3.03703	0.00238919	0.010599
K00863	DAK, TKFC; triose/dihydroxyacetone kinase / FAD-AMP lyase (cyclizing) [EC:2.7.1.28 2.7.1.29 4.6.1.15]	1143.88	1.20135	0.521683	2.30283	0.0212882	0.0609357
K06884	K06884; uncharacterized protein	569.458	1.20672	0.361115	3.34165	0.000832812	0.00448036
K01751	E4.3.1.15; diaminopropionate ammonia-lyase [EC:4.3.1.15]	919.442	1.20746	0.575736	2.09725	0.0359715	0.0888264
K11183	PTS-HPR.FRUB, fruB, fpr; phosphocarrier protein FPr	909.033	1.2077	0.423091	2.85446	0.00431099	0.0170036
K03486	treR2, treR; GntR family transcriptional regulator, trehalose operon transcriptional repressor	844.885	1.20845	0.519222	2.32742	0.0199431	0.0577343
K09966	K09966; uncharacterized protein	837.126	1.20966	0.44615	2.71134	0.00670126	0.0240204
K02244	comGB; competence protein ComGB	1065.22	1.21028	0.409793	2.95339	0.00314305	0.0132245
K06919	K06919; putative DNA primase/helicase	2168.17	1.21054	0.486942	2.48601	0.0129185	0.0400842
K15270	sam; S-adenosylmethionine uptake transporter	1135.43	1.2123	0.397888	3.04684	0.00231259	0.0103603
K10023	aotM; arginine/ornithine transport system permease protein	312.204	1.21289	0.499576	2.42784	0.0151892	0.0459024
K06118	SQD1, sqdB; UDP-sulfoquinovose synthase [EC:3.13.1.1]	280.089	1.21305	0.432039	2.80773	0.00498921	0.0191218
K17662	CBP3, UQCC; cytochrome b pre-mRNA-processing protein 3	578.501	1.21432	0.498801	2.43448	0.0149133	0.045295
K02054	ABC.SP.P1; putative spermidine/putrescine transport system permease protein	4235.61	1.21559	0.41581	2.92343	0.00346203	0.0143112
K10009	ABC.CYST.P; cystine transport system permease protein	1469.21	1.21668	0.328517	3.70356	0.000212595	0.00147749
K09795	K09795; uncharacterized protein	349.537	1.21702	0.590352	2.06152	0.0392532	0.0946178
K07487	K07487; transposase	132.198	1.21864	0.558387	2.18243	0.0290778	0.0761453
K02068	ABC.X2.A; putative ABC transport system ATP-binding protein	1295.74	1.21868	0.474029	2.57089	0.0101438	0.0332864
K07182	K07182; CBS domain-containing protein	1161.61	1.21946	0.474165	2.57179	0.0101174	0.0332166
K06137	pqqC; pyrroloquinoline-quinone synthase [EC:1.3.3.11]	784.517	1.21993	0.431746	2.82557	0.0047196	0.0183089
K15784	doeB; N2-acetyl-L-2,4-diaminobutanoate deacetylase [EC:3.5.1.125]	239.362	1.22066	0.549904	2.21976	0.026435	0.0708788
K14448	mcd; (2S)-methylsuccinyl-CoA dehydrogenase [EC:1.3.8.12]	594.324	1.22076	0.523251	2.33302	0.019647	0.056974
K11905	K11905; type VI secretion system protein	331.952	1.2208	0.364835	3.34618	0.000819334	0.0044407
K07092	K07092; uncharacterized protein	199.303	1.22176	0.462004	2.64449	0.00818147	0.0279566
K10024	aotQ; arginine/ornithine transport system permease protein	260.133	1.22192	0.484249	2.52332	0.0116252	0.0372076
K08678	UXS1, uxs; UDP-glucuronate decarboxylase [EC:4.1.1.35]	1283.99	1.22348	0.591627	2.06799	0.0386408	0.0937451
K01813	rhaA; L-rhamnose isomerase [EC:5.3.1.14]	476.439	1.22383	0.623547	1.96269	0.0496819	0.113645
K01635	lacD; tagatose 1,6-diphosphate aldolase [EC:4.1.2.40]	783.818	1.22671	0.459389	2.67032	0.007578	0.0264482
K18335	K18335; 2-keto-3-deoxy-L-fuconate dehydrogenase [EC:1.1.1.-]	439.31	1.22985	0.421309	2.91912	0.00351023	0.0144822
K05792	terA; tellurite resistance protein TerA	204.116	1.23018	0.504127	2.44021	0.0146786	0.0447313
K13587	cckA; two-component system, cell cycle sensor histidine kinase and response regulator CckA [EC:2.7.13.3]	950.437	1.23293	0.514434	2.39668	0.0165444	0.0491326
K07666	qseB; two-component system, OmpR family, response regulator QseB	1799.59	1.23333	0.319288	3.86275	0.000112116	0.000903563
K16898	addA; ATP-dependent helicase/nuclease subunit A [EC:3.1.-.- 3.6.4.12]	74436.6	1.23393	0.573204	2.15269	0.0313434	0.0795264
K02448	norD; nitric oxide reductase NorD protein	166.656	1.23653	0.592372	2.08742	0.0368501	0.0906094
K13060	lasI, luxI; acyl homoserine lactone synthase [EC:2.3.1.184]	237.915	1.23865	0.483601	2.56131	0.0104278	0.0340078
K10111	malK, mtlK, thuK; multiple sugar transport system ATP-binding protein [EC:3.6.3.-]	1856.31	1.24242	0.457792	2.71395	0.00664866	0.0238722
K07273	acm; lysozyme	1514.98	1.24862	0.417627	2.98981	0.00279155	0.0119509
K16788	niaX; niacin transporter	726.538	1.25095	0.586412	2.13323	0.0329058	0.0826669
K00692	sacB; levansucrase [EC:2.4.1.10]	440.94	1.25123	0.399278	3.13372	0.00172606	0.00821846
K02055	ABC.SP.S; putative spermidine/putrescine transport system substrate-binding protein	5475.5	1.25208	0.394342	3.17513	0.00149772	0.00733985
K07645	qseC; two-component system, OmpR family, sensor histidine kinase QseC [EC:2.7.13.3]	1445.12	1.25237	0.345447	3.62537	0.000288548	0.00188206
K06198	coiA; competence protein CoiA	988.918	1.2528	0.424306	2.9526	0.00315111	0.0132496
K02424	fliY; cystine transport system substrate-binding protein	1529.02	1.25308	0.323323	3.87565	0.000106342	0.000869546
K10531	pvdA, SIDA; L-ornithine N5-monooxygenase [EC:1.14.13.195 1.14.13.196]	144.555	1.25504	0.595598	2.10719	0.0351009	0.087082
K01071	MCH; medium-chain acyl-[acyl-carrier-protein] hydrolase [EC:3.1.2.21]	843.359	1.2566	0.499461	2.51592	0.0118723	0.0378273
K01299	E3.4.17.19; carboxypeptidase Taq [EC:3.4.17.19]	71024	1.25774	0.602425	2.08779	0.0368166	0.090562
K13281	uvsE, UVE1; UV DNA damage endonuclease [EC:3.-.-.-]	623.177	1.25868	0.568366	2.21455	0.026791	0.0716
K00245	frdB; fumarate reductase iron-sulfur subunit [EC:1.3.5.4]	525.693	1.26189	0.489966	2.57546	0.0100107	0.0328835
K00246	frdC; fumarate reductase subunit C	514.048	1.26352	0.498955	2.53233	0.0113307	0.0363901
K02024	lamB; maltoporin	193.518	1.26393	0.518674	2.43685	0.0148158	0.0450418
K00477	PHYH; phytanoyl-CoA hydroxylase [EC:1.14.11.18]	91.013	1.26665	0.577834	2.19207	0.0283741	0.074733
K10041	ABC.GLN1.A; putative glutamine transport system ATP-binding protein [EC:3.6.3.-]	548.735	1.2668	0.549207	2.30659	0.0210775	0.0603597
K03503	umuD; DNA polymerase V [EC:3.4.21.-]	1188.65	1.27036	0.46385	2.73873	0.00616776	0.0227485
K18691	mltF; membrane-bound lytic murein transglycosylase F [EC:4.2.2.-]	1841.98	1.27432	0.37025	3.44179	0.000577875	0.00335347
K17938	sbmA, bacA; peptide/bleomycin uptake transporter	209.196	1.27564	0.439341	2.90353	0.00368987	0.0150962
K09972	aapP, bztD; general L-amino acid transport system ATP-binding protein [EC:3.6.3.-]	1225.87	1.27808	0.425426	3.00423	0.0026625	0.0114929
K05776	modF; molybdate transport system ATP-binding protein	778.937	1.27956	0.62302	2.0538	0.0399952	0.0960428
K13255	fhuF; ferric iron reductase protein FhuF	116.922	1.28038	0.511603	2.50268	0.0123257	0.0389795
K01601	rbcL; ribulose-bisphosphate carboxylase large chain [EC:4.1.1.39]	776.649	1.28096	0.468713	2.73292	0.00627753	0.0229496
K10235	aglK; alpha-glucoside transport system ATP-binding protein	187.882	1.28607	0.416007	3.09145	0.00199182	0.00928871
K06726	rbsD; D-ribose pyranase [EC:5.4.99.62]	1571.25	1.28679	0.496108	2.59378	0.00949281	0.0314418
K06136	pqqB; pyrroloquinoline quinone biosynthesis protein B	630.08	1.28862	0.405124	3.18081	0.00146866	0.00723469
K03829	yedL; putative acetyltransferase [EC:2.3.1.-]	671.229	1.30071	0.472123	2.75503	0.00586862	0.0218477
K03973	pspC; phage shock protein C	759.854	1.30413	0.425999	3.06136	0.00220336	0.010019
K13007	wbpL; Fuc2NAc and GlcNAc transferase [EC:2.4.1.-]	262.898	1.30725	0.475445	2.74953	0.00596807	0.0221282
K16515	galB; 4-oxalomesaconate hydratase [EC:4.2.1.83]	99.6223	1.30787	0.628228	2.08183	0.0373579	0.0914301
K09978	K09978; uncharacterized protein	768.378	1.30838	0.384763	3.40048	0.000672683	0.00381667
K06890	K06890; uncharacterized protein	72175.4	1.31341	0.591129	2.22187	0.0262921	0.0705843
K10040	ABC.GLN1.P; putative glutamine transport system permease protein	1077.18	1.31371	0.549469	2.39088	0.0168081	0.049814
K08997	ydiU; uncharacterized protein	189.986	1.3153	0.408418	3.22048	0.00127974	0.00645038
K15532	yteR, yesR; unsaturated rhamnogalacturonyl hydrolase [EC:3.2.1.172]	1456.47	1.31938	0.606025	2.1771	0.0294733	0.0769911
K08744	CRLS; cardiolipin synthase (CMP-forming) [EC:2.7.8.41]	30768.9	1.32039	0.445916	2.96108	0.00306563	0.0129329
K01182	IMA, malL; oligo-1,6-glucosidase [EC:3.2.1.10]	1662.12	1.32065	0.604635	2.18421	0.0289469	0.0758336
K00039	rbtD; ribitol 2-dehydrogenase [EC:1.1.1.56]	184.272	1.32081	0.578126	2.28465	0.0223335	0.0634145
K12993	wbpX; alpha-1,2-rhamnosyltransferase [EC:2.4.1.-]	184.141	1.32082	0.48942	2.69875	0.00696004	0.0246154
K18473	fabY; acetoacetyl-[acyl-carrier protein] synthase [EC:2.3.1.180]	366.244	1.32393	0.496036	2.66903	0.00760715	0.0265091
K07044	K07044; uncharacterized protein	1829.16	1.32544	0.45354	2.92243	0.0034731	0.0143477
K01578	MLYCD; malonyl-CoA decarboxylase [EC:4.1.1.9]	344.469	1.33699	0.599426	2.23045	0.0257174	0.0692251
K02530	lacR; DeoR family transcriptional regulator, lactose phosphotransferase system repressor	329.648	1.337	0.489312	2.7324	0.00628743	0.0229496
K10025	aotP; arginine/ornithine transport system ATP-binding protein [EC:3.6.3.-]	282.105	1.34095	0.487704	2.74952	0.00596828	0.0221282
K09990	K09990; uncharacterized protein	417.688	1.34096	0.49547	2.70644	0.00680098	0.0242545
K03812	rmf; ribosome modulation factor	458.973	1.34189	0.428455	3.13192	0.00173669	0.00826292
K07589	folX; D-erythro-7,8-dihydroneopterin triphosphate epimerase [EC:5.1.99.7]	253.833	1.3463	0.379349	3.54897	0.000386738	0.00238563
K03445	nepI; MFS transporter, DHA1 family, purine ribonucleoside efflux pump	132.07	1.34817	0.620343	2.17327	0.0297596	0.0776116
K18901	bpeE; membrane fusion protein, multidrug efflux system	227.343	1.35128	0.561573	2.40625	0.0161173	0.0480626
K10010	ABC.CYST.A; cystine transport system ATP-binding protein [EC:3.6.3.-]	1304.34	1.35181	0.319006	4.23756	2.25963e-05	0.0002537
K05603	hutF; formimidoylglutamate deiminase [EC:3.5.3.13]	497.515	1.35246	0.644342	2.09899	0.0358181	0.0885506
K11003	hlyD, cyaD; hemolysin D	131.055	1.35311	0.585573	2.31074	0.0208472	0.0598886
K09797	K09797; uncharacterized protein	724.418	1.35339	0.57615	2.34902	0.0188227	0.0549658
K06139	pqqE; pyrroloquinoline quinone biosynthesis protein E	659.625	1.35339	0.41332	3.27445	0.00105869	0.00547045
K08085	fimU; type IV fimbrial biogenesis protein FimU	211.256	1.35452	0.477436	2.83707	0.00455302	0.0177492
K10974	codB; cytosine permease	753.609	1.35571	0.43163	3.14092	0.0016842	0.00805531
K12555	pbp2A; penicillin-binding protein 2A [EC:2.4.1.129 3.4.16.4]	945.942	1.35613	0.49078	2.76322	0.00572345	0.02142
K10022	aotJ; arginine/ornithine transport system substrate-binding protein	522.062	1.35859	0.422104	3.21861	0.00128815	0.0064774
K15519	dck; deoxyadenosine/deoxycytidine kinase [EC:2.7.1.76 2.7.1.74]	510.006	1.36052	0.495339	2.74664	0.00602089	0.0222843
K01215	dexB; glucan 1,6-alpha-glucosidase [EC:3.2.1.70]	528.383	1.36413	0.544892	2.50349	0.0122977	0.03891
K19147	mcrC; 5-methylcytosine-specific restriction enzyme subunit McrC	337.435	1.36432	0.584374	2.33467	0.0195605	0.0568595
K15518	dgk; deoxyguanosine kinase [EC:2.7.1.113]	509.556	1.3656	0.494729	2.76031	0.00577468	0.0215484
K04085	tusA, sirA; tRNA 2-thiouridine synthesizing protein A [EC:2.8.1.-]	2239.13	1.36571	0.374513	3.64662	0.000265714	0.00177124
K05812	yfiP; DTW domain-containing protein	356.462	1.36697	0.363032	3.76544	0.000166258	0.00121516
K02531	lacT; transcriptional antiterminator	113.371	1.37074	0.671136	2.04241	0.0411106	0.097982
K14083	mttB; trimethylamine---corrinoid protein Co-methyltransferase [EC:2.1.1.250]	577.341	1.37245	0.560205	2.4499	0.0142896	0.0437135
K10211	crtQ; 4,4'-diaponeurosporenoate glycosyltransferase [EC:2.4.1.-]	122.537	1.37258	0.664002	2.06714	0.0387214	0.0938677
K00220	tyrC; cyclohexadieny/prephenate dehydrogenase [EC:1.3.1.43 1.3.1.12]	900.708	1.3763	0.491251	2.80162	0.00508472	0.0193861
K17215	K17215; inositol transport system ATP-binding protein	448.518	1.37696	0.603974	2.27983	0.022618	0.0639654
K01190	lacZ; beta-galactosidase [EC:3.2.1.23]	10164	1.37904	0.612342	2.25208	0.0243174	0.0664684
K18902	bpeF; multidrug efflux pump	200.574	1.37959	0.54482	2.53218	0.0113355	0.0363901
K15922	yihQ; sulfoquinovosidase [EC:3.2.1.199]	68.182	1.38081	0.656781	2.10239	0.035519	0.0879478
K13490	wspE; two-component system, chemotaxis family, sensor histidine kinase and response regulator WspE	347.572	1.38176	0.411005	3.36191	0.000774059	0.00424798
K06145	gntR; LacI family transcriptional regulator, gluconate utilization system Gnt-I transcriptional repressor	1640.94	1.38344	0.404728	3.41819	0.000630379	0.00361531
K09826	irr; Fur family transcriptional regulator, iron response regulator	702.591	1.38382	0.544104	2.54331	0.0109809	0.0355385
K06306	yaaH; spore germination protein	1041.64	1.3871	0.675842	2.0524	0.0401305	0.0963313
K02281	cpaD; pilus assembly protein CpaD	419.364	1.3888	0.479548	2.89606	0.00377877	0.0154087
K07318	K07318; adenine-specific DNA-methyltransferase [EC:2.1.1.72]	115.367	1.38993	0.653732	2.12615	0.0334905	0.0838053
K01446	PGRP; peptidoglycan recognition protein	110.682	1.39111	0.699812	1.98783	0.0468302	0.108015
K06138	pqqD; pyrroloquinoline quinone biosynthesis protein D	609.814	1.39383	0.406225	3.43118	0.000600952	0.00346841
K02336	polB; DNA polymerase II [EC:2.7.7.7]	323.487	1.39408	0.381844	3.65092	0.000261306	0.00174919
K12542	lapC; membrane fusion protein, adhesin transport system	729.773	1.3946	0.401221	3.4759	0.000509134	0.00304048
K07289	asmA; AsmA protein	1386.91	1.39462	0.430145	3.24222	0.00118603	0.00603539
K09984	K09984; uncharacterized protein	469.12	1.39707	0.414036	3.37427	0.00074012	0.00411135
K09024	rutF; flavin reductase [EC:1.5.1.-]	407.494	1.39736	0.36897	3.7872	0.000152352	0.00113835
K04067	priC; primosomal replication protein N''	74.2304	1.39745	0.643723	2.17089	0.0299396	0.077993
K00505	TYR; tyrosinase [EC:1.14.18.1]	219.293	1.39807	0.546329	2.55902	0.0104967	0.03418
K06216	rbsU; putative ribose uptake protein	229.173	1.39835	0.576473	2.4257	0.0152787	0.0460968
K00855	PRK, prkB; phosphoribulokinase [EC:2.7.1.19]	750.813	1.39917	0.483156	2.8959	0.00378077	0.0154087
K01819	E5.3.1.26, lacA, lacB; galactose-6-phosphate isomerase [EC:5.3.1.26]	494.908	1.39996	0.51787	2.7033	0.00686548	0.0243893
K00812	aspB; aspartate aminotransferase [EC:2.6.1.1]	33375.9	1.40159	0.395943	3.53988	0.000400311	0.0024622
K02441	glpG; GlpG protein	552.85	1.40162	0.400436	3.50023	0.000464852	0.00280498
K09956	K09956; uncharacterized protein	526.675	1.40194	0.376324	3.72534	0.000195052	0.00137661
K07740	rsd; regulator of sigma D	476.227	1.4039	0.424756	3.3052	0.00094908	0.00499326
K01281	pepX; X-Pro dipeptidyl-peptidase [EC:3.4.14.11]	915.433	1.40543	0.564353	2.49034	0.0127623	0.0397284
K13580	K13580; magnesium chelatase subunit ChlD-like protein	260.203	1.40824	0.423279	3.32697	0.00087795	0.00469272
K01185	E3.2.1.17; lysozyme [EC:3.2.1.17]	1305.74	1.41218	0.458446	3.08036	0.00206753	0.0095238
K18828	mvpA, vapC; tRNA(fMet)-specific endonuclease VapC [EC:3.1.-.-]	722.799	1.41497	0.422986	3.3452	0.000822229	0.00445094
K08092	dlgD; 3-dehydro-L-gulonate 2-dehydrogenase [EC:1.1.1.130]	272.364	1.41501	0.651345	2.17244	0.0298226	0.0777439
K07498	K07498; putative transposase	498.928	1.41753	0.34691	4.08617	4.38544e-05	0.000438268
K11745	kefC; glutathione-regulated potassium-efflux system ancillary protein KefC	89.2852	1.4177	0.595377	2.38119	0.0172569	0.0509778
K00569	TPMT, tpmT; thiopurine S-methyltransferase [EC:2.1.1.67]	683.733	1.41886	0.385991	3.67588	0.000237032	0.00161235
K11915	stp1, pppA; serine/threonine protein phosphatase Stp1 [EC:3.1.3.16]	288.117	1.41909	0.44186	3.21163	0.00131985	0.0066003
K03621	plsX; glycerol-3-phosphate acyltransferase PlsX [EC:2.3.1.15]	33459.3	1.42001	0.398623	3.56228	0.000367645	0.00228335
K13922	pduP; propionaldehyde dehydrogenase [EC:1.2.1.87]	176.675	1.42037	0.693198	2.04901	0.0404614	0.0969795
K04040	chlG, bchG; chlorophyll/bacteriochlorophyll a synthase [EC:2.5.1.62 2.5.1.133]	88.9198	1.42245	0.647177	2.19794	0.0279536	0.0739005
K00673	astA; arginine N-succinyltransferase [EC:2.3.1.109]	979.203	1.42373	0.375011	3.79649	0.000146758	0.00110563
K11740	nfrB; bacteriophage N4 adsorption protein B	214.042	1.42466	0.505091	2.82061	0.0047933	0.0185496
K06436	yabG; spore coat assemly protein	461.336	1.426	0.644899	2.21119	0.0270225	0.0721885
K07231	K07231; putative iron-regulated protein	841.198	1.42806	0.542447	2.63262	0.0084729	0.028662
K13491	wspF; two-component system, chemotaxis family, response regulator WspF [EC:3.1.1.61]	279.655	1.42974	0.400465	3.5702	0.00035671	0.00224207
K10039	ABC.GLN1.S; putative glutamine transport system substrate-binding protein	993.942	1.43059	0.504441	2.83599	0.00456835	0.0177981
K03391	pcpB; pentachlorophenol monooxygenase [EC:1.14.13.50]	176.744	1.43062	0.648306	2.2067	0.0273349	0.0727484
K13489	wspD; chemotaxis-related protein WspD	279.871	1.43123	0.400574	3.57294	0.000352994	0.00222712
K18291	ich-P; itaconyl-CoA hydratase / mesaconyl-C4 CoA hydratase [EC:4.2.1.56 4.2.1.-]	237.093	1.43144	0.471663	3.03488	0.00240629	0.0106532
K16555	exoO; succinoglycan biosynthesis protein ExoO [EC:2.4.-.-]	171.307	1.43167	0.628833	2.27671	0.0228036	0.0642702
K01825	fadB; 3-hydroxyacyl-CoA dehydrogenase / enoyl-CoA hydratase / 3-hydroxybutyryl-CoA epimerase / enoyl-CoA isomerase [EC:1.1.1.35 4.2.1.17 5.1.2.3 5.3.3.8]	584.367	1.43447	0.424877	3.37621	0.000734922	0.00409319
K11474	glcC; GntR family transcriptional regulator, glc operon transcriptional activator	238.5	1.43502	0.376414	3.81234	0.000137656	0.00105581
K18831	higA; HTH-type transcriptional regulator / antitoxin HigA	534.985	1.43642	0.605021	2.37416	0.0175889	0.0517665
K12989	lpcC; mannosyltransferase [EC:2.4.1.-]	118.402	1.43701	0.715185	2.00929	0.0445065	0.104127
K13486	wspC; chemotaxis protein methyltransferase WspC	284.289	1.43861	0.400277	3.59403	0.000325605	0.00208113
K11250	leuE; leucine efflux protein	216.755	1.43988	0.438717	3.28203	0.00103064	0.00533853
K11914	sfa2; sigma-54 dependent transcriptional regulator	212.673	1.44311	0.467811	3.08481	0.0020368	0.00942316
K17675	SUPV3L1, SUV3; ATP-dependent RNA helicase SUPV3L1/SUV3 [EC:3.6.4.13]	1162.02	1.44401	0.46345	3.11577	0.00183465	0.00867066
K07661	rstA; two-component system, OmpR family, response regulator RstA	572.248	1.44416	0.419242	3.44469	0.000571717	0.00332379
K04038	chlN; light-independent protochlorophyllide reductase subunit N [EC:1.3.7.7]	78.0291	1.44501	0.678673	2.12917	0.0332403	0.0832773
K18292	E4.1.3.25; (S)-citramalyl-CoA lyase [EC:4.1.3.25]	290.289	1.44753	0.415505	3.48377	0.000494396	0.00296918
K18289	ict-P; itaconate CoA-transferase [EC:2.8.3.- 2.8.3.22]	217.02	1.44836	0.487171	2.97299	0.00294912	0.0125093
K03222	yscJ, sctJ, hrcJ, ssaJ; type III secretion protein J	258.563	1.44873	0.59699	2.42672	0.0152359	0.0460113
K16081	algE; alginate production protein	229.798	1.44883	0.475098	3.04953	0.00229196	0.0103187
K19290	alg8; mannuronan synthase [EC:2.4.1.33]	229.798	1.44883	0.475098	3.04953	0.00229196	0.0103187
K19291	alg44; mannuronan synthase [EC:2.4.1.33]	229.798	1.44883	0.475098	3.04953	0.00229196	0.0103187
K19292	algK; alginate biosynthesis protein AlgK	229.798	1.44883	0.475098	3.04953	0.00229196	0.0103187
K19293	algX; alginate biosynthesis protein AlgX	229.798	1.44883	0.475098	3.04953	0.00229196	0.0103187
K19296	algF; alginate O-acetyltransferase complex protein AlgF	229.798	1.44883	0.475098	3.04953	0.00229196	0.0103187
K11444	wspR; two-component system, chemotaxis family, response regulator WspR [EC:2.7.7.65]	259.44	1.44949	0.452208	3.20535	0.00134897	0.00671953
K02010	afuC, fbpC; iron(III) transport system ATP-binding protein [EC:3.6.3.30]	31626.6	1.44983	0.443413	3.2697	0.0010766	0.00554951
K01144	E3.1.11.5; exodeoxyribonuclease V [EC:3.1.11.5]	1221.3	1.45042	0.488258	2.97059	0.00297225	0.0125723
K19168	cptA; toxin CptA	530.067	1.45065	0.374256	3.8761	0.000106145	0.000869546
K19164	ccdA; antitoxin CcdA	125.241	1.45109	0.552411	2.62683	0.00861847	0.0290446
K12268	asp1; accessory secretory protein Asp1	445.594	1.45157	0.431725	3.36225	0.000773105	0.00424641
K12269	asp2; accessory secretory protein Asp2	445.625	1.4517	0.43171	3.36268	0.000771906	0.00424348
K01502	E3.5.5.7; aliphatic nitrilase [EC:3.5.5.7]	100.99	1.45229	0.582469	2.49334	0.0126549	0.0395296
K07709	zraS, hydH; two-component system, NtrC family, sensor histidine kinase HydH [EC:2.7.13.3]	186.994	1.45332	0.672427	2.1613	0.030672	0.0792725
K07678	barA, gacS, varS; two-component system, NarL family, sensor histidine kinase BarA [EC:2.7.13.3]	597.068	1.45391	0.419889	3.46262	0.000534949	0.00316789
K00633	lacA; galactoside O-acetyltransferase [EC:2.3.1.18]	759.279	1.45403	0.644941	2.25452	0.0241633	0.0661606
K02623	pcaQ; LysR family transcriptional regulator, pca operon transcriptional activator	325.826	1.45404	0.453351	3.20732	0.00133976	0.00668934
K08985	K08985; putative lipoprotein	249.816	1.4542	0.461539	3.15076	0.00162846	0.00787751
K02444	glpR; DeoR family transcriptional regulator, glycerol-3-phosphate regulon repressor	2048.97	1.45615	0.359811	4.04698	5.18834e-05	0.000507358
K18892	patB, rscB, lmrC, satB; ATP-binding cassette, subfamily B, multidrug efflux pump	584.78	1.4567	0.552111	2.63842	0.00832929	0.0282796
K13777	atuF; geranyl-CoA carboxylase alpha subunit [EC:6.4.1.5]	406.421	1.45689	0.445756	3.26836	0.00108173	0.00556771
K05801	djlA; DnaJ like chaperone protein	1741.35	1.45783	0.376769	3.86928	0.000109156	0.000884636
K07184	ygiM; SH3 domain protein	780.982	1.45792	0.473088	3.08172	0.00205808	0.00948742
K17060	aauS; two-component system, sensor histidine kinase AauS [EC:2.7.13.3]	227.031	1.45859	0.477523	3.0545	0.00225438	0.0102145
K17061	aauR; two-component system, response regulator AauR	227.031	1.45859	0.477523	3.0545	0.00225438	0.0102145
K18891	patA, rscA, lmrC, satA; ATP-binding cassette, subfamily B, multidrug efflux pump	585.389	1.45867	0.552187	2.64162	0.00825104	0.0281039
K08969	mtnE, mtnV; aminotransferase [EC:2.6.1.-]	374.293	1.45996	0.514501	2.83762	0.00454507	0.0177291
K17736	cdhR; AraC family transcriptional regulator, carnitine catabolism transcriptional activator	264.357	1.46215	0.431992	3.38466	0.000712655	0.00399937
K13485	PRHOXNB, URAD; 2-oxo-4-hydroxy-4-carboxy-5-ureidoimidazoline decarboxylase [EC:4.1.1.97]	115.988	1.46399	0.541267	2.70475	0.00683562	0.024324
K09977	K09977; uncharacterized protein	540.014	1.46484	0.417538	3.50828	0.00045101	0.0027318
K06282	hyaA, hybO; hydrogenase small subunit [EC:1.12.99.6]	1031.04	1.46692	0.506114	2.89839	0.00375079	0.0153258
K01795	algG; mannuronan 5-epimerase [EC:5.1.3.37]	209.057	1.46752	0.485888	3.02029	0.00252532	0.0110186
K13778	atuC; geranyl-CoA carboxylase beta subunit [EC:6.4.1.5]	425.68	1.46788	0.435837	3.36795	0.000757295	0.00418848
K03472	epd; D-erythrose 4-phosphate dehydrogenase [EC:1.2.1.72]	366.225	1.46892	0.383032	3.83498	0.000125576	0.000985715
K18983	gci; D-galactarolactone cycloisomerase [EC:5.5.1.27]	33.5961	1.46892	0.707536	2.07611	0.0378842	0.0924734
K06858	ABC.VB12.S1, btuF; vitamin B12 transport system substrate-binding protein	274.217	1.46909	0.387684	3.78939	0.000151017	0.00113103
K00885	nanK; N-acylmannosamine kinase [EC:2.7.1.60]	56.4342	1.47146	0.694105	2.11993	0.0340116	0.0848756
K02788	PTS-Lac-EIIC, lacE; PTS system, lactose-specific IIC component	249.897	1.47336	0.496743	2.96604	0.00301661	0.0127515
K06211	nadR; HTH-type transcriptional regulator, transcriptional repressor of NAD biosynthesis genes [EC:2.7.7.1 2.7.1.22]	78.3855	1.47493	0.6581	2.24119	0.0250138	0.0678185
K09918	K09918; uncharacterized protein	282.44	1.476	0.380201	3.88214	0.000103539	0.000853796
K16872	E2.3.1.207; beta-ketodecanoyl-[acyl-carrier-protein] synthase [EC:2.3.1.207]	645.647	1.47625	0.375748	3.92884	8.53573e-05	0.000745384
K09948	K09948; uncharacterized protein	1073.28	1.4772	0.466209	3.16854	0.00153206	0.00747363
K02572	napF; ferredoxin-type protein NapF	145.261	1.4783	0.538598	2.74472	0.00605624	0.0223761
K13487	wspA; methyl-accepting chemotaxis protein WspA	278.328	1.47999	0.408029	3.62716	0.000286553	0.00187453
K13488	wspB; chemotaxis-related protein WspB	278.328	1.47999	0.408029	3.62716	0.000286553	0.00187453
K12976	pagL; lipid A 3-O-deacylase [EC:3.1.-.-]	260.971	1.48077	0.45906	3.22566	0.00125681	0.00634486
K09945	K09945; uncharacterized protein	613.602	1.48278	0.400049	3.7065	0.000210142	0.00146204
K05921	hpaG; 5-oxopent-3-ene-1,2,5-tricarboxylate decarboxylase / 2-hydroxyhepta-2,4-diene-1,7-dioate isomerase [EC:4.1.1.68 5.3.3.-]	142.823	1.48384	0.65636	2.26071	0.0237771	0.0651874
K03112	damX; DamX protein	471.518	1.48448	0.426968	3.4768	0.000507445	0.00303526
K02798	PTS-Mtl-EIIA, mtlA, cmtB; PTS system, mannitol-specific IIA component [EC:2.7.1.197]	595.679	1.48486	0.560698	2.64824	0.00809111	0.0276776
K17737	dhcR; LysR family transcriptional regulator, carnitine catabolism transcriptional activator	293.936	1.48755	0.456947	3.25541	0.00113229	0.00579436
K13928	mdcR; LysR family transcriptional regulator, malonate utilization transcriptional regulator	227.757	1.48784	0.44188	3.36706	0.000759731	0.0041983
K12541	lapB; ATP-binding cassette, subfamily C, bacterial LapB	614.513	1.49169	0.370789	4.02303	5.74546e-05	0.000551668
K10189	lacF, araP; lactose/L-arabinose transport system permease protein	304.788	1.49339	0.515456	2.89722	0.0037649	0.0153735
K12266	norR; anaerobic nitric oxide reductase transcription regulator	306.488	1.49477	0.396647	3.7685	0.000164228	0.00120447
K05338	lrgA; holin-like protein	156.635	1.49644	0.679839	2.20117	0.0277243	0.0734469
K05339	lrgB; holin-like protein LrgB	156.635	1.49644	0.679839	2.20117	0.0277243	0.0734469
K02538	manR; activator of the mannose operon, transcriptional antiterminator	123.187	1.49686	0.547919	2.73189	0.00629713	0.0229496
K02786	PTS-Lac-EIIA, lacF; PTS system, lactose-specific IIA component [EC:2.7.1.207]	271.922	1.49783	0.486038	3.08171	0.00205814	0.00948742
K09815	znuA; zinc transport system substrate-binding protein	31594.8	1.49988	0.420115	3.57015	0.000356773	0.00224207
K09916	K09916; uncharacterized protein	562.497	1.50169	0.424267	3.5395	0.000400888	0.00246337
K18135	nalD; TetR/AcrR family transcriptional regulator, repressor of the mexAB-oprM multidrug resistance operon	190.048	1.50177	0.474818	3.16284	0.0015624	0.00760413
K11894	impI, vasC; type VI secretion system protein ImpI	371.522	1.50328	0.368821	4.0759	4.58368e-05	0.000455222
K03192	ureJ; urease accessory protein	947.091	1.50464	0.457676	3.28756	0.00101059	0.00526038
K12255	gbuA; guanidinobutyrase [EC:3.5.3.7]	255.558	1.50553	0.408027	3.68979	0.000224435	0.00153961
K00395	aprB; adenylylsulfate reductase, subunit B [EC:1.8.99.2]	234.749	1.50658	0.748303	2.01333	0.0440796	0.103432
K11384	algB; two-component system, NtrC family, response regulator AlgB	300.453	1.5066	0.401725	3.75033	0.000176604	0.00127467
K01727	hysA, hylA, hylB; hyaluronate lyase [EC:4.2.2.1]	405.138	1.50824	0.545266	2.76606	0.00567387	0.0212595
K07639	rstB; two-component system, OmpR family, sensor histidine kinase RstB [EC:2.7.13.3]	563.771	1.50929	0.418401	3.60729	0.000309412	0.00199162
K08714	VGSC; voltage-gated sodium channel	449.284	1.5114	0.650034	2.32512	0.0200657	0.0580365
K03230	yscV, sctV, hrcV, ssaV, invA; type III secretion protein V	254.063	1.51338	0.571591	2.64767	0.00810496	0.0277101
K03748	sanA; SanA protein	301.44	1.51379	0.620964	2.43781	0.0147766	0.044944
K03229	yscU, sctU, hrcU, ssaU; type III secretion protein U	267.245	1.51393	0.585709	2.58478	0.00974415	0.0321405
K08484	PTS-EI.PTSP, ptsP; phosphotransferase system, enzyme I, PtsP [EC:2.7.3.9]	1452.58	1.51501	0.408473	3.70897	0.000208105	0.00144945
K11180	dsrA; dissimilatory sulfite reductase alpha subunit [EC:1.8.99.5]	62.6888	1.51506	0.714559	2.12027	0.0339834	0.0848386
K11181	dsrB; dissimilatory sulfite reductase beta subunit [EC:1.8.99.5]	62.6888	1.51506	0.714559	2.12027	0.0339834	0.0848386
K02011	afuB, fbpB; iron(III) transport system permease protein	30550.6	1.51512	0.461289	3.28452	0.00102155	0.00530007
K13935	mdcH; malonate decarboxylase epsilon subunit [EC:2.3.1.39]	232.308	1.51543	0.422419	3.58751	0.00033385	0.00212508
K11184	chr, crh; catabolite repression HPr-like protein	938.063	1.51586	0.611597	2.47853	0.0131925	0.0408478
K03820	lnt; apolipoprotein N-acyltransferase [EC:2.3.1.-]	30330.8	1.51633	0.459901	3.29708	0.000976973	0.00510206
K03228	yscT, sctT, hrcT, ssaT; type III secretion protein T	267.012	1.5177	0.585387	2.59264	0.00952436	0.0315299
K02246	comGD; competence protein ComGD	867.656	1.51833	0.469046	3.23706	0.00120769	0.00612604
K05297	rubB, alkT; rubredoxin---NAD+ reductase [EC:1.18.1.1]	590.33	1.51925	0.39724	3.82451	0.000131035	0.0010148
K07726	K07726; putative transcriptional regulator	1458.99	1.51981	0.577304	2.6326	0.00847344	0.028662
K03604	purR; LacI family transcriptional regulator, purine nucleotide synthesis repressor	661.882	1.52007	0.747237	2.03425	0.041926	0.0995528
K12254	kauB; 4-guanidinobutyraldehyde dehydrogenase / NAD-dependent aldehyde dehydrogenase [EC:1.2.1.54 1.2.1.-]	322.689	1.52031	0.458028	3.31925	0.000902586	0.00479221
K03489	yydK; GntR family transcriptional regulator, transcriptional regulator of bglA	589.055	1.52083	0.447701	3.39698	0.000681337	0.00385889
K03668	hslJ; heat shock protein HslJ	255.579	1.52144	0.400578	3.79811	0.000145801	0.00110188
K06946	K06946; uncharacterized protein	73.8304	1.52232	0.720684	2.11232	0.0346589	0.0862544
K10253	K10253; DOPA 4,5-dioxygenase [EC:1.14.99.-]	259.98	1.52441	0.440429	3.4612	0.000537766	0.00318162
K02234	cobW; cobalamin biosynthesis protein CobW	1086.55	1.52597	0.426297	3.57959	0.000344139	0.0021798
K06219	smtA; S-adenosylmethionine-dependent methyltransferase	320.476	1.52642	0.391574	3.89816	9.69282e-05	0.000818362
K07458	vsr; DNA mismatch endonuclease, patch repair protein [EC:3.1.-.-]	1147	1.52657	0.594769	2.56666	0.0102683	0.0336081
K01838	pgmB; beta-phosphoglucomutase [EC:5.4.2.6]	1282.44	1.52816	0.555061	2.75314	0.00590271	0.021949
K03435	fruR1, fruR; LacI family transcriptional regulator, fructose operon transcriptional repressor	474.593	1.52855	0.411878	3.71118	0.000206293	0.00144156
K07116	pvdQ, quiP; acyl-homoserine-lactone acylase [EC:3.5.1.97]	578.657	1.53004	0.380226	4.02403	5.72107e-05	0.000550156
K02661	pilK; type IV pilus assembly protein PilK	350.489	1.53048	0.502957	3.04296	0.00234262	0.0104521
K18829	mvpT, vapB; antitoxin VapB	433.616	1.53049	0.465586	3.28723	0.00101178	0.00526226
K01646	citD; citrate lyase subunit gamma (acyl carrier protein)	417.19	1.53098	0.769752	1.98892	0.0467096	0.107776
K01220	E3.2.1.85, lacG; 6-phospho-beta-galactosidase [EC:3.2.1.85]	508.351	1.53155	0.446587	3.42946	0.000604788	0.00348739
K01051	E3.1.1.11; pectinesterase [EC:3.1.1.11]	956.883	1.53194	0.638524	2.39919	0.0164315	0.04888
K01003	bcpA; oxaloacetate decarboxylase [EC:4.1.1.3]	274.949	1.53211	0.415162	3.69039	0.000223908	0.00153931
K18299	mexF; multidrug efflux pump	379.708	1.53231	0.398086	3.8492	0.000118505	0.000943006
K01581	E4.1.1.17, ODC1, speC, speF; ornithine decarboxylase [EC:4.1.1.17]	2418.92	1.53286	0.338056	4.53434	5.77844e-06	8.23083e-05
K10210	crtP; diapolycopene oxygenase [EC:1.14.99.44]	118.252	1.53414	0.692164	2.21644	0.0266615	0.071374
K13776	atuH; citronellyl-CoA synthetase [EC:6.2.1.-]	416.446	1.53422	0.500919	3.06281	0.00219269	0.00999189
K10110	malG; maltose/maltodextrin transport system permease protein	54.1994	1.53556	0.616307	2.49156	0.0127184	0.0396113
K14268	davT, gabT; 5-aminovalerate/4-aminobutyrate aminotransferase [EC:2.6.1.48 2.6.1.19]	250.084	1.5371	0.463145	3.31883	0.000903958	0.0047955
K03651	cpdA; 3',5'-cyclic-AMP phosphodiesterase [EC:3.1.4.53]	929.822	1.53758	0.431585	3.56264	0.000367146	0.00228247
K08993	yhhL; putative membrane protein	253.809	1.53841	0.41371	3.71857	0.000200353	0.00141089
K03736	eutC; ethanolamine ammonia-lyase small subunit [EC:4.3.1.7]	946.142	1.5386	0.510429	3.01433	0.00257546	0.0112067
K13938	folM; dihydromonapterin reductase / dihydrofolate reductase [EC:1.5.1.50 1.5.1.3]	279.155	1.53889	0.38854	3.96069	7.47338e-05	0.000678681
K07070	K07070; uncharacterized protein	577.011	1.53937	0.396115	3.88617	0.000101838	0.000840861
K19746	dauA; D-arginine dehydrogenase [EC:1.4.99.6]	510.93	1.54009	0.404747	3.80505	0.000141774	0.00108104
K09817	znuC; zinc transport system ATP-binding protein [EC:3.6.3.-]	31109.6	1.54031	0.422915	3.64213	0.000270392	0.00179304
K03735	eutB; ethanolamine ammonia-lyase large subunit [EC:4.3.1.7]	949.892	1.54051	0.507932	3.03291	0.00242205	0.0106926
K02466	gutM; glucitol operon activator protein	31.5805	1.54078	0.772249	1.99519	0.046022	0.106421
K16924	mtsT; energy-coupling factor transport system substrate-specific component	954.824	1.54085	0.514557	2.99453	0.00274872	0.0118232
K19353	eptC; heptose-I-phosphate ethanolaminephosphotransferase [EC:2.7.8.-]	150.914	1.54353	0.645983	2.38943	0.0168745	0.0499644
K15984	rsmJ; 16S rRNA (guanine1516-N2)-methyltransferase [EC:2.1.1.242]	929.928	1.54354	0.46631	3.31013	0.000932537	0.004914
K16074	zntB; zinc transporter	851.014	1.54365	0.390925	3.9487	7.85777e-05	0.000703553
K11477	glcG; glc operon protein GlcG	280.567	1.54569	0.383282	4.03277	5.51229e-05	0.000533069
K13408	raxA; membrane fusion protein	119.754	1.54678	0.713007	2.16937	0.0300543	0.0781849
K12507	fadK; acyl-CoA synthetase [EC:6.2.1.-]	119.449	1.54718	0.509803	3.03487	0.00240643	0.0106532
K05991	E3.2.1.123; endoglycosylceramidase [EC:3.2.1.123]	77.6578	1.54806	0.641028	2.41497	0.0157364	0.047187
K11383	kinB; two-component system, NtrC family, sensor histidine kinase KinB [EC:2.7.13.3]	222.26	1.54863	0.484425	3.19685	0.00138937	0.00688839
K10109	malF; maltose/maltodextrin transport system permease protein	54.4259	1.54886	0.616037	2.51423	0.0119293	0.0379883
K01372	BLMH, pepC; bleomycin hydrolase [EC:3.4.22.40]	2260.68	1.54941	0.557919	2.77713	0.00548408	0.0206578
K12543	lapE; outer membrane protein, adhesin transport system	570.503	1.55096	0.366884	4.2274	2.36409e-05	0.000261281
K12270	asp3; accessory secretory protein Asp3	379.115	1.55378	0.453834	3.42366	0.000617836	0.00354977
K02362	entD; enterobactin synthetase component D [EC:6.3.2.14 2.7.8.-]	428.347	1.55379	0.436369	3.56072	0.000369836	0.00229471
K02848	waaP, rfaP; heptose I phosphotransferase [EC:2.7.1.-]	435.261	1.55403	0.435326	3.56981	0.000357242	0.0022428
K07784	uhpT; MFS transporter, OPA family, hexose phosphate transport protein UhpT	134.251	1.55483	0.552679	2.81327	0.00490406	0.0188636
K08352	phsA, psrA; thiosulfate reductase / polysulfide reductase chain A [EC:1.8.5.5]	148.923	1.55604	0.661464	2.35241	0.0186521	0.0545677
K19285	nfrA1; FMN reductase (NADPH) [EC:1.5.1.38]	783.82	1.55919	0.638702	2.44119	0.0146391	0.0446537
K11941	mdoC; glucans biosynthesis protein C [EC:2.1.-.-]	47.1632	1.56073	0.710438	2.19685	0.028031	0.0740436
K19610	pfeR, pirR; two-component system, OmpR family, response regulator PfeR	396.729	1.56087	0.503623	3.09928	0.0019399	0.00909382
K17810	asl; D-aspartate ligase [EC:6.3.1.12]	1302.5	1.56228	0.46754	3.34149	0.000833294	0.00448036
K09816	znuB; zinc transport system permease protein	30959.1	1.56287	0.424269	3.68368	0.000229894	0.00156973
K07484	K07484; transposase	3175.1	1.56395	0.53553	2.92038	0.00349602	0.014433
K13531	adaB; methylated-DNA-[protein]-cysteine S-methyltransferase [EC:2.1.1.63]	569.225	1.56456	0.453342	3.45117	0.000558153	0.00326281
K13779	atuE; isohexenylglutaconyl-CoA hydratase [EC:4.2.1.57]	410.179	1.56644	0.496859	3.15269	0.00161775	0.00783163
K05526	astE; succinylglutamate desuccinylase [EC:3.5.1.96]	387.193	1.56644	0.333169	4.70165	2.58066e-06	4.3347e-05
K01308	yqgT; g-D-glutamyl-meso-diaminopimelate peptidase [EC:3.4.19.11]	551.75	1.56828	0.736351	2.1298	0.0331884	0.08318
K19159	yefM; antitoxin YefM	878.837	1.56852	0.496597	3.15855	0.00158558	0.00769344
K02242	comFC; competence protein ComFC	1448.63	1.5687	0.472134	3.32258	0.000891891	0.0047473
K01484	astB; succinylarginine dihydrolase [EC:3.5.3.23]	618.656	1.56987	0.363474	4.31907	1.56689e-05	0.000189635
K03830	yafP; putative acetyltransferase [EC:2.3.1.-]	595.837	1.57095	0.581452	2.70176	0.00689734	0.0244479
K15553	ssuA; sulfonate transport system substrate-binding protein	2295.39	1.57368	0.343802	4.57729	4.7104e-06	7.10578e-05
K18093	oprD; imipenem/basic amino acid-specific outer membrane pore [EC:3.4.21.-]	474.25	1.57488	0.470245	3.34906	0.000810867	0.00442329
K00680	ytmI; uncharacterized N-acetyltransferase [EC:2.3.1.-]	3834	1.57558	0.364385	4.32393	1.53272e-05	0.000186722
K14055	uspE; universal stress protein E	490.922	1.57639	0.474436	3.32265	0.000891669	0.0047473
K04041	fbp3; fructose-1,6-bisphosphatase III [EC:3.1.3.11]	2527.89	1.57686	0.675676	2.33376	0.0196085	0.0569209
K01631	dgoA; 2-dehydro-3-deoxyphosphogalactonate aldolase [EC:4.1.2.21]	674.746	1.57686	0.483114	3.26396	0.00109868	0.00564505
K12508	fcs; feruloyl-CoA synthase [EC:6.2.1.34]	194.718	1.57712	0.54076	2.91649	0.0035399	0.0145763
K15551	tauA; taurine transport system substrate-binding protein	234.935	1.57885	0.740005	2.13356	0.0328787	0.0826315
K19609	pfeS, pirS; two-component system, OmpR family, sensor histidine kinase PfeS [EC:2.7.13.3]	395.43	1.5821	0.504254	3.13751	0.00170391	0.00813125
K18800	ubiI; 2-octaprenylphenol hydroxylase [EC:1.14.13.-]	901.874	1.58305	0.377134	4.19758	2.69781e-05	0.000291583
K11921	cynR; LysR family transcriptional regulator, cyn operon transcriptional activator	194.97	1.58307	0.421743	3.75364	0.000174287	0.00126225
K07647	torS; two-component system, OmpR family, sensor histidine kinase TorS [EC:2.7.13.3]	49.838	1.58355	0.791332	2.00111	0.0453802	0.10541
K04333	csgD; LuxR family transcriptional regulator, csgAB operon transcriptional regulatory protein	186.681	1.58649	0.571393	2.77654	0.00549413	0.0206834
K11910	vasJ; type VI secretion system protein VasJ	283.145	1.58756	0.372494	4.26199	2.02616e-05	0.000233906
K10679	nfnB, nfsB; nitroreductase / dihydropteridine reductase [EC:1.-.-.- 1.5.1.34]	262.316	1.58823	0.451315	3.51912	0.00043298	0.00263513
K14981	chvI; two-component system, OmpR family, response regulator ChvI	841.607	1.58904	0.493172	3.22209	0.00127261	0.00641954
K03226	yscR, sctR, hrcR, ssaR; type III secretion protein R	264.215	1.59044	0.566351	2.80821	0.00498174	0.0191047
K07341	doc; death on curing protein	629.993	1.59084	0.488792	3.25464	0.00113536	0.00580537
K05597	aspQ, ansB, ansA; glutamin-(asparagin-)ase [EC:3.5.1.38]	148.01	1.59102	0.610909	2.60435	0.00920478	0.0306955
K19005	ltaS; lipoteichoic acid synthase [EC:2.7.8.20]	1617.48	1.59179	0.484997	3.28207	0.00103047	0.00533853
K04335	csgB; minor curlin subunit	79.354	1.59193	0.712796	2.23335	0.0255257	0.0688497
K12472	EPS15; epidermal growth factor receptor substrate 15	123.624	1.59298	0.559897	2.84513	0.00443933	0.0174127
K19611	fepA, pfeA, iroN, pirA; ferric enterobactin receptor	263.415	1.59522	0.388402	4.10713	4.006e-05	0.00041199
K16079	omp31; outer membrane immunogenic protein	1807.52	1.59606	0.426611	3.74125	0.000183105	0.0013086
K06971	K06971; uncharacterized protein	574.723	1.59664	0.715527	2.23142	0.0256532	0.0690814
K06152	E1.1.99.3G; gluconate 2-dehydrogenase gamma chain [EC:1.1.99.3]	265.958	1.59721	0.608449	2.62506	0.00866339	0.0291427
K00198	cooS, acsA; anaerobic carbon-monoxide dehydrogenase catalytic subunit [EC:1.2.7.4]	453.597	1.59877	0.770034	2.07623	0.0378725	0.0924734
K04101	ligB; protocatechuate 4,5-dioxygenase, beta chain [EC:1.13.11.8]	142.903	1.60406	0.682388	2.35066	0.01874	0.0547745
K13890	gsiC; glutathione transport system permease protein	150.277	1.60411	0.57475	2.79097	0.00525509	0.019913
K09759	aspC, aspS; nondiscriminating aspartyl-tRNA synthetase [EC:6.1.1.23]	675.186	1.60432	0.739195	2.17036	0.0299794	0.0780568
K10917	aphA; PadR family transcriptional regulator, regulatory protein AphA	161.247	1.60572	0.765055	2.09883	0.0358321	0.0885508
K16317	trmY; tRNA (pseudouridine54-N1)-methyltransferase [EC:2.1.1.257]	169.848	1.60609	0.648962	2.47486	0.0133287	0.0412195
K18297	mexT; LysR family transcriptional regulator, mexEF-oprN operon transcriptional activator	334.917	1.60666	0.514649	3.12186	0.00179712	0.00851859
K01407	ptrA; protease III [EC:3.4.24.55]	40.4146	1.60819	0.752903	2.13599	0.03268	0.0822397
K04064	osmE; osmotically inducible lipoprotein OsmE	253.496	1.61018	0.404805	3.97768	6.95923e-05	0.000642065
K00349	nqrD; Na+-transporting NADH:ubiquinone oxidoreductase subunit D [EC:1.6.5.8]	1283.93	1.61137	0.430712	3.74119	0.000183155	0.0013086
K00350	nqrE; Na+-transporting NADH:ubiquinone oxidoreductase subunit E [EC:1.6.5.8]	1283.93	1.61137	0.430712	3.74119	0.000183155	0.0013086
K00348	nqrC; Na+-transporting NADH:ubiquinone oxidoreductase subunit C [EC:1.6.5.8]	1285.37	1.61158	0.430844	3.74052	0.000183641	0.00130884
K05346	deoR; deoxyribonucleoside regulator	172.654	1.6135	0.665282	2.42528	0.0152966	0.0461288
K00480	E1.14.13.1; salicylate hydroxylase [EC:1.14.13.1]	821.88	1.61357	0.513893	3.1399	0.00169006	0.00807729
K15861	fixK; CRP/FNR family transcriptional regulator, nitrogen fixation regulation protein	194.745	1.61389	0.806089	2.00212	0.0452715	0.10541
K00347	nqrB; Na+-transporting NADH:ubiquinone oxidoreductase subunit B [EC:1.6.5.8]	1286.03	1.61415	0.431133	3.74396	0.000181141	0.00130298
K04772	degQ, hhoA; serine protease DegQ [EC:3.4.21.-]	1223.86	1.61554	0.452983	3.56645	0.000361856	0.0022673
K07225	hmuS; putative hemin transport protein	781.987	1.61693	0.481615	3.3573	0.00078707	0.00431195
K03548	perM; putative permease	752.722	1.61816	0.488722	3.31101	0.000929592	0.00490684
K12370	dppC; dipeptide transport system permease protein	750.226	1.62009	0.391283	4.14045	3.46621e-05	0.000364725
K13926	rbbA; ribosome-dependent ATPase	506.266	1.6225	0.341843	4.74633	2.07144e-06	3.6875e-05
K11930	torT; periplasmic protein TorT	51.5841	1.62472	0.78254	2.07621	0.0378741	0.0924734
K02844	waaG, rfaG; UDP-glucose:(heptosyl)LPS alpha-1,3-glucosyltransferase [EC:2.4.1.-]	536.825	1.62651	0.373307	4.35702	1.31843e-05	0.000164571
K03385	nrfA; nitrite reductase (cytochrome c-552) [EC:1.7.2.2]	533.437	1.62779	0.577557	2.8184	0.00482636	0.0186373
K01163	K01163; uncharacterized protein	2883.24	1.62834	0.734525	2.21686	0.0266327	0.0713267
K01629	rhaD; rhamnulose-1-phosphate aldolase [EC:4.1.2.19]	558.233	1.62882	0.566761	2.87391	0.00405431	0.0161109
K00210	E1.3.1.12; prephenate dehydrogenase [EC:1.3.1.12]	434.238	1.62905	0.53966	3.01866	0.00253897	0.0110706
K09384	K09384; uncharacterized protein	860.57	1.63568	0.503402	3.24925	0.00115709	0.00589756
K04782	pchB; isochorismate pyruvate lyase [EC:4.2.99.21]	725.88	1.63655	0.523558	3.12582	0.00177308	0.00842344
K05523	hchA; D-lactate dehydratase / protein deglycase [EC:4.2.1.130 3.5.1.124]	220.651	1.6381	0.520067	3.14979	0.0016339	0.00789179
K15552	tauC; taurine transport system permease protein	431.286	1.63827	0.74181	2.20848	0.027211	0.0724995
K14414	rtcR; transcriptional regulatory protein RtcR	262.785	1.63886	0.577199	2.83934	0.00452072	0.0176449
K14449	mch, mcd; 2-methylfumaryl-CoA hydratase [EC:4.2.1.148]	457.245	1.63906	0.558018	2.93729	0.0033109	0.013803
K08692	mtkB; malate-CoA ligase subunit alpha [EC:6.2.1.9]	100.202	1.63943	0.819072	2.00156	0.0453316	0.10541
K14067	mtkA; malate-CoA ligase subunit beta [EC:6.2.1.9]	100.202	1.63943	0.819072	2.00156	0.0453316	0.10541
K09983	K09983; uncharacterized protein	560.429	1.64119	0.516196	3.1794	0.0014758	0.0072548
K03739	dltB; membrane protein involved in D-alanine export	1137.29	1.6417	0.53723	3.05585	0.00224421	0.0101829
K14086	echA; ech hydrogenase subunit A	69.7065	1.64264	0.758988	2.16424	0.0304456	0.0789157
K00351	nqrF; Na+-transporting NADH:ubiquinone oxidoreductase subunit F [EC:1.6.5.8]	1285.19	1.64416	0.433636	3.79157	0.000149699	0.0011238
K10202	ABC.NGC.P1; N-acetylglucosamine transport system permease protein	1012.76	1.64459	0.73418	2.24004	0.0250886	0.0679635
K08325	yqhD; NADP-dependent alcohol dehydrogenase [EC:1.1.-.-]	625.797	1.64487	0.650063	2.53032	0.0113959	0.0365658
K01667	tnaA; tryptophanase [EC:4.1.99.1]	844.788	1.64502	0.691952	2.37736	0.017437	0.0514861
K14188	dltC; D-alanine--poly(phosphoribitol) ligase subunit 2 [EC:6.1.1.13]	1139.7	1.6456	0.538009	3.05868	0.00222315	0.0100946
K09160	K09160; uncharacterized protein	1628.4	1.64562	0.426479	3.85861	0.000114033	0.000911987
K01250	rihA; pyrimidine-specific ribonucleoside hydrolase [EC:3.2.-.-]	803.311	1.64919	0.457989	3.60093	0.00031708	0.00203072
K02781	PTS-Gut-EIIA, srlB; PTS system, glucitol/sorbitol-specific IIA component [EC:2.7.1.198]	790.88	1.64921	0.558896	2.95084	0.00316912	0.013299
K01048	pldB; lysophospholipase [EC:3.1.1.5]	1381.05	1.64975	0.375299	4.39583	1.10351e-05	0.000141918
K11746	kefF; glutathione-regulated potassium-efflux system ancillary protein KefF	47.9575	1.65008	0.634475	2.6007	0.00930346	0.0309435
K00892	gsk; inosine kinase [EC:2.7.1.73]	33.9849	1.65134	0.776667	2.12618	0.033488	0.0838053
K18904	nodT, ameC; outer membrane protein, multidrug efflux system	110.718	1.65281	0.458403	3.60559	0.000311441	0.00200216
K00346	nqrA; Na+-transporting NADH:ubiquinone oxidoreductase subunit A [EC:1.6.5.8]	1268.93	1.65282	0.432599	3.82068	0.000133082	0.00102691
K14980	chvG; two-component system, OmpR family, sensor histidine kinase ChvG [EC:2.7.13.3]	826.83	1.65301	0.490731	3.36847	0.000755877	0.00418427
K07746	parD1_3_4; antitoxin ParD1/3/4	1414.65	1.65329	0.431762	3.82917	0.000128577	0.00100203
K19295	algJ; alginate O-acetyltransferase complex protein AlgJ	263.991	1.65495	0.441418	3.74917	0.000177419	0.0012791
K03740	dltD; D-alanine transfer protein	1185.06	1.65516	0.532998	3.10538	0.00190032	0.00892799
K14201	clfA; clumping factor A	124.524	1.65619	0.553584	2.99176	0.00277377	0.0118828
K16322	pit; low-affinity inorganic phosphate transporter	294.895	1.65624	0.35763	4.63116	3.63621e-06	5.7911e-05
K15586	nikC; nickel transport system permease protein	238.49	1.65785	0.541217	3.06318	0.00218998	0.00999189
K06447	astD; succinylglutamic semialdehyde dehydrogenase [EC:1.2.1.71]	639.021	1.65823	0.391223	4.2386	2.24921e-05	0.000252977
K18446	ygiF; triphosphatase [EC:3.6.1.25]	31.8445	1.65909	0.808981	2.05085	0.040282	0.0965857
K03367	dltA; D-alanine--poly(phosphoribitol) ligase subunit 1 [EC:6.1.1.13]	1164.14	1.66173	0.523144	3.17643	0.00149102	0.00731268
K13985	NAPEPLD; N-acyl-phosphatidylethanolamine-hydrolysing phospholipase D [EC:3.1.4.54]	157.571	1.662	0.776539	2.14026	0.0323336	0.081519
K12700	rihC; non-specific riboncleoside hydrolase [EC:3.2.-.-]	669.025	1.66552	0.536507	3.10437	0.00190685	0.00894862
K05368	fre, ubiB; aquacobalamin reductase / NAD(P)H-flavin reductase [EC:1.16.1.3 1.5.1.41]	30.8829	1.6685	0.807871	2.0653	0.0388943	0.094002
K12961	diaA; DnaA initiator-associating protein	30.8829	1.6685	0.807871	2.0653	0.0388943	0.094002
K15723	syd; SecY interacting protein Syd	30.8829	1.6685	0.807871	2.0653	0.0388943	0.094002
K18657	zapC; cell division protein ZapC	30.8829	1.6685	0.807871	2.0653	0.0388943	0.094002
K08485	PTS-HPR.PTSO, ptsO, npr; phosphocarrier protein NPr	285.58	1.66854	0.464211	3.59435	0.000325209	0.00208068
K11391	rlmG; 23S rRNA (guanine1835-N2)-methyltransferase [EC:2.1.1.174]	188.817	1.66907	0.576503	2.89516	0.00378961	0.0154348
K09017	rutR; TetR/AcrR family transcriptional regulator	1605.5	1.67581	0.407971	4.10767	3.99673e-05	0.000411702
K00113	glpC; glycerol-3-phosphate dehydrogenase subunit C [EC:1.1.5.3]	269.251	1.67629	0.608319	2.75561	0.00585831	0.0218221
K13992	pufC; photosynthetic reaction center cytochrome c subunit	18.8056	1.67687	0.719813	2.32959	0.0198279	0.0574268
K12292	comA; ATP-binding cassette, subfamily C, bacterial, competence factor transporting protein [EC:3.4.22.-]	741.877	1.67754	0.503783	3.32988	0.000868835	0.00465573
K09883	cobT; cobaltochelatase CobT [EC:6.6.1.2]	872.709	1.67801	0.489955	3.42482	0.000615211	0.00354108
K04080	ibpA; molecular chaperone IbpA	1473.17	1.67903	0.421768	3.98094	6.86439e-05	0.000634234
K10014	hisJ; histidine transport system substrate-binding protein	152.627	1.68152	0.756845	2.22175	0.0263	0.0705843
K11607	sitB; manganese/iron transport system ATP-binding protein	398.28	1.68178	0.577308	2.91315	0.00357805	0.0147239
K06165	phnH; alpha-D-ribose 1-methylphosphonate 5-triphosphate synthase subunit PhnH [EC:2.7.8.37]	667.856	1.68218	0.52952	3.17679	0.00148912	0.00730899
K05952	K05952; uncharacterized protein	605.684	1.68298	0.549844	3.06082	0.00220729	0.0100297
K03451	TC.BCT; betaine/carnitine transporter, BCCT family	826.427	1.68538	0.441694	3.81573	0.000135783	0.00104269
K07771	basR; two-component system, OmpR family, response regulator BasR	36.5326	1.68696	0.796322	2.11844	0.0341377	0.0851569
K09947	K09947; uncharacterized protein	621.975	1.68761	0.541432	3.11694	0.00182741	0.00864286
K06281	hyaB, hybC; hydrogenase large subunit [EC:1.12.99.6]	1236.31	1.68797	0.498734	3.38451	0.000713052	0.00399937
K03430	phnW; 2-aminoethylphosphonate-pyruvate transaminase [EC:2.6.1.37]	669.854	1.69176	0.616006	2.74634	0.00602645	0.0222919
K12369	dppB; dipeptide transport system permease protein	737.609	1.69264	0.398553	4.24695	2.16698e-05	0.0002459
K06408	spoVAF; stage V sporulation protein AF	1185.55	1.69371	0.667875	2.53597	0.0112136	0.036146
K18457	laaA; L-proline amide hydrolase [EC:3.5.1.101]	78.886	1.69488	0.762306	2.22335	0.0261919	0.0703831
K07096	K07096; uncharacterized protein	80.5371	1.69494	0.596607	2.84097	0.00449765	0.0176089
K10192	togB; oligogalacturonide transport system substrate-binding protein	96.2056	1.69864	0.70011	2.42625	0.0152558	0.0460495
K18704	tarL; CDP-ribitol ribitolphosphotransferase / teichoic acid ribitol-phosphate polymerase [EC:2.7.8.14 2.7.8.47]	322.244	1.69903	0.476823	3.56322	0.000366329	0.00228247
K03396	gfa; S-(hydroxymethyl)glutathione synthase [EC:4.4.1.22]	109.207	1.70016	0.697037	2.43912	0.0147229	0.0448449
K10126	dctD; two-component system, NtrC family, C4-dicarboxylate transport response regulator DctD	1219.29	1.70031	0.405604	4.19205	2.76443e-05	0.000298278
K07136	K07136; uncharacterized protein	433.955	1.70385	0.417328	4.08277	4.45023e-05	0.000444047
K10831	tauB; taurine transport system ATP-binding protein [EC:3.6.3.36]	204.325	1.70776	0.745853	2.28968	0.02204	0.0627489
K09799	K09799; uncharacterized protein	575.469	1.70816	0.469526	3.63805	0.000274709	0.00181599
K13588	chpT; histidine phosphotransferase ChpT	825.678	1.70959	0.504073	3.39156	0.000694964	0.00393257
K18350	vanSC, vanSE, vanSG; two-component system, OmpR family, sensor histidine kinase VanS [EC:2.7.13.3]	770.009	1.71112	0.832795	2.05467	0.0399108	0.0958762
K06906	K06906; uncharacterized protein	132.561	1.71132	0.666173	2.56889	0.0102026	0.0334103
K15257	cmoB; tRNA (mo5U34)-methyltransferase [EC:2.1.1.-]	746.723	1.7121	0.46353	3.69361	0.000221089	0.00152652
K08604	hap, nprV; vibriolysin [EC:3.4.24.25]	218.079	1.71232	0.843467	2.03009	0.042347	0.100328
K02225	cobC1, cobC; cobalamin biosynthetic protein CobC	1167.34	1.71308	0.434009	3.94711	7.91006e-05	0.000705232
K01561	dehH; haloacetate dehalogenase [EC:3.8.1.3]	353.286	1.71319	0.515281	3.32478	0.000884892	0.00471921
K10190	lacG, araQ; lactose/L-arabinose transport system permease protein	278.834	1.71383	0.542716	3.15788	0.00158923	0.00770527
K06896	mapP; maltose 6'-phosphate phosphatase [EC:3.1.3.90]	491.433	1.71408	0.648494	2.64316	0.00821352	0.0280216
K16235	mmuP; S-methylmethionine transporter	349.402	1.71523	0.467034	3.6726	0.000240097	0.00162602
K19048	symE; toxic protein SymE	39.7136	1.71543	0.734699	2.33488	0.0195499	0.0568547
K11066	E3.5.1.28D, amiD; N-acetylmuramoyl-L-alanine amidase [EC:3.5.1.28]	394.466	1.7162	0.403679	4.2514	2.12434e-05	0.000242358
K13584	ctrA; two-component system, cell cycle response regulator CtrA	856.701	1.71637	0.492725	3.48342	0.000495058	0.00297035
K07343	tfoX; DNA transformation protein and related proteins	621.061	1.71665	0.473836	3.62287	0.000291352	0.00189453
K07389	cyaC, hlyC, rtxC; cytolysin-activating lysine-acyltransferase [EC:2.3.1.-]	65.4873	1.71675	0.642639	2.67141	0.0075533	0.0263765
K06162	phnM; alpha-D-ribose 1-methylphosphonate 5-triphosphate diphosphatase [EC:3.6.1.63]	1000.89	1.71765	0.525546	3.26832	0.00108188	0.00556771
K05875	tar; methyl-accepting chemotaxis protein II, aspartate sensor receptor	112.609	1.71792	0.682495	2.51712	0.0118318	0.0377563
K05541	dusC; tRNA-dihydrouridine synthase C [EC:1.-.-.-]	820.255	1.72032	0.478972	3.59168	0.000328547	0.00209572
K00499	CMO; choline monooxygenase [EC:1.14.15.7]	204.529	1.7233	0.744162	2.31575	0.0205717	0.0592591
K11734	aroP; aromatic amino acid transport protein AroP	627.444	1.72364	0.36705	4.69593	2.65398e-06	4.42626e-05
K15408	coxAC; cytochrome c oxidase subunit I+III [EC:1.9.3.1]	307.779	1.72747	0.422086	4.09269	4.26393e-05	0.000429497
K03974	pspF; psp operon transcriptional activator	223.995	1.73045	0.50778	3.40787	0.000654723	0.00372472
K07664	baeR, smeR; two-component system, OmpR family, response regulator BaeR	330.485	1.73069	0.426453	4.05833	4.94242e-05	0.00048705
K05967	K05967; uncharacterized protein	474.686	1.73542	0.707008	2.4546	0.0141041	0.0432499
K11179	tusE, dsrC; tRNA 2-thiouridine synthesizing protein E [EC:2.8.1.-]	648.316	1.73871	0.435458	3.99283	6.52894e-05	0.000612124
K05997	sufA; Fe-S cluster assembly protein SufA	186.939	1.73879	0.559325	3.10873	0.00187896	0.00884695
K06197	chaB; cation transport regulator	153.809	1.74083	0.623249	2.79316	0.00521962	0.019814
K12372	dppF; dipeptide transport system ATP-binding protein	735.357	1.74227	0.395972	4.39999	1.08258e-05	0.000140075
K13892	gsiA; glutathione transport system ATP-binding protein	210.483	1.74273	0.588687	2.96037	0.00307269	0.0129541
K03194	virB1; type IV secretion system protein VirB1	152.127	1.74423	0.755973	2.30726	0.0210402	0.0602797
K00035	gal; D-galactose 1-dehydrogenase [EC:1.1.1.48]	397.383	1.74569	0.474974	3.67533	0.000237539	0.00161385
K14088	echC; ech hydrogenase subunit C	68.5245	1.74628	0.76918	2.27032	0.0231884	0.0642702
K17213	K17213; inositol transport system substrate-binding protein	348.433	1.74883	0.507335	3.44709	0.000566657	0.0033004
K00897	aphA; kanamycin kinase [EC:2.7.1.95]	386.492	1.7495	0.573828	3.04883	0.00229735	0.0103242
K05823	dapL; N-acetyldiaminopimelate deacetylase [EC:3.5.1.47]	797.774	1.75127	0.582905	3.00438	0.00266121	0.0114929
K03824	yhbS; putative acetyltransferase [EC:2.3.1.-]	1083.58	1.75571	0.384922	4.56121	5.086e-06	7.49016e-05
K01965	PCCA, pccA; propionyl-CoA carboxylase alpha chain [EC:6.4.1.3]	26029.3	1.7561	0.519985	3.37722	0.000732236	0.0040818
K00112	glpB; glycerol-3-phosphate dehydrogenase subunit B [EC:1.1.5.3]	257.657	1.75718	0.612599	2.8684	0.00412554	0.0163532
K18471	ydjG; methylglyoxal reductase [EC:1.1.1.-]	39.7547	1.75755	0.859701	2.04437	0.0409172	0.0976673
K13995	nicF; maleamate amidohydrolase [EC:3.5.1.107]	51.6778	1.75768	0.79549	2.20956	0.0271356	0.0723872
K08261	E1.1.99.21; D-sorbitol dehydrogenase (acceptor) [EC:1.1.99.21]	64.0002	1.76084	0.781704	2.25257	0.0242866	0.0664684
K01173	ENDOG; endonuclease G, mitochondrial	1542.36	1.76261	0.503246	3.50248	0.000460946	0.00278405
K16710	wcaK, amsJ; colanic acid/amylovoran biosynthesis protein	38.733	1.76356	0.779009	2.26386	0.023583	0.0647388
K15585	nikB; nickel transport system permease protein	255.9	1.76931	0.555351	3.18593	0.00144288	0.0071315
K17490	E2.1.3.1-1.3S; methylmalonyl-CoA carboxyltransferase 1.3S subunit [EC:2.1.3.1]	33.8406	1.77119	0.729438	2.42815	0.0151761	0.0459024
K12525	metL; bifunctional aspartokinase / homoserine dehydrogenase 2 [EC:2.7.2.4 1.1.1.3]	32.9841	1.77148	0.799337	2.21619	0.0266783	0.0713832
K13543	hemDX; uroporphyrinogen III methyltransferase / synthase [EC:2.1.1.107 4.2.1.75]	64.8553	1.77192	0.647891	2.73491	0.00623982	0.0229496
K14665	amhX; amidohydrolase [EC:3.5.1.-]	389.023	1.77255	0.790642	2.24192	0.0249667	0.0677817
K17723	preA; dihydropyrimidine dehydrogenase (NAD+) subunit PreA [EC:1.3.1.1]	748.331	1.77408	0.485443	3.65455	0.000257635	0.00172643
K02167	betI; TetR/AcrR family transcriptional regulator, transcriptional repressor of bet genes	741.588	1.77555	0.433698	4.09398	4.24038e-05	0.000428901
K18349	vanRC, vanRE, vanRG; two-component system, OmpR family, response regulator VanR	862.314	1.77654	0.820494	2.16521	0.0303715	0.0787876
K18149	pbp5, pbp4, pbp3; penicillin-binding protein	858.373	1.77794	0.57443	3.09514	0.00196718	0.00920812
K10194	togN; oligogalacturonide transport system permease protein	78.7679	1.77856	0.739012	2.40668	0.0160983	0.0480626
K01150	endA; deoxyribonuclease I [EC:3.1.21.1]	710.352	1.7788	0.356639	4.98767	6.11114e-07	1.38941e-05
K08153	blt; MFS transporter, DHA1 family, multidrug resistance protein	419.475	1.77989	0.485579	3.6655	0.000246852	0.00166395
K03580	hepA; ATP-dependent helicase HepA [EC:3.6.4.-]	890.673	1.78034	0.38849	4.58273	4.58953e-06	7.02331e-05
K17489	E2.1.3.1-12S; methylmalonyl-CoA carboxyltransferase 12S subunit [EC:2.1.3.1]	83.0018	1.78295	0.669729	2.6622	0.00776327	0.0268504
K06149	uspA; universal stress protein A	747.878	1.78381	0.443859	4.01886	5.84803e-05	0.000557314
K13409	raxB, cvaB; ATP-binding cassette, subfamily B, bacterial RaxB	111.532	1.78467	0.65311	2.73258	0.00628411	0.0229496
K00613	GATM; glycine amidinotransferase [EC:2.1.4.1]	92.4588	1.78887	0.665862	2.68655	0.00721948	0.0253118
K05790	wzzE; lipopolysaccharide biosynthesis protein WzzE	37.7631	1.7898	0.829839	2.1568	0.0310213	0.0792725
K02430	fucR; DeoR family transcriptional regulator, L-fucose operon activator	34.9889	1.79216	0.913032	1.96286	0.0496621	0.113641
K09971	aapM, bztC; general L-amino acid transport system permease protein	1103.91	1.79242	0.424712	4.22032	2.43958e-05	0.000268691
K10193	togM; oligogalacturonide transport system permease protein	81.2936	1.79382	0.700113	2.56219	0.0104014	0.0339393
K06602	flaF; flagellar protein FlaF	617.03	1.79388	0.531428	3.37558	0.0007366	0.00409537
K07505	repA; regulatory protein RepA	145.353	1.79545	0.693044	2.59067	0.00957888	0.031661
K03227	yscS, sctS, hrcS, ssaS; type III secretion protein S	216.499	1.79569	0.682248	2.63202	0.00848777	0.0286952
K03473	pdxB; erythronate-4-phosphate dehydrogenase [EC:1.1.1.290]	1124.99	1.79682	0.416618	4.31287	1.6115e-05	0.000193928
K07321	cooC; CO dehydrogenase maturation factor	769.035	1.79718	0.76074	2.36241	0.0181566	0.0532158
K07261	mepA; penicillin-insensitive murein DD-endopeptidase [EC:3.4.24.-]	797.132	1.80021	0.485259	3.70979	0.000207428	0.00144631
K06151	E1.1.99.3A; gluconate 2-dehydrogenase alpha chain [EC:1.1.99.3]	263.818	1.801	0.698116	2.57979	0.00988593	0.0325408
K13583	gcrA; GcrA cell cycle regulator	893.017	1.80115	0.495822	3.63266	0.000280513	0.00184478
K18298	mexE; membrane fusion protein, multidrug efflux system	370.044	1.80187	0.391385	4.60384	4.1477e-06	6.49376e-05
K09970	aapQ, bztB; general L-amino acid transport system permease protein	1102.72	1.80477	0.423641	4.26013	2.04304e-05	0.00023519
K03315	nhaC; Na+:H+ antiporter, NhaC family	3338.71	1.80692	0.545769	3.31079	0.000930341	0.00490684
K07235	tusD, dsrE; tRNA 2-thiouridine synthesizing protein D [EC:2.8.1.-]	726.341	1.80727	0.489466	3.69233	0.000222213	0.00153027
K13694	mepS, spr; murein DD-endopeptidase / murein LD-carboxypeptidase [EC:3.4.-.- 3.4.17.13]	703.676	1.80749	0.603862	2.99322	0.00276052	0.011834
K01483	allA; ureidoglycolate lyase [EC:4.3.2.3]	967.505	1.80879	0.383832	4.71247	2.44731e-06	4.17098e-05
K03416	E2.1.3.1-5S; methylmalonyl-CoA carboxyltransferase 5S subunit [EC:2.1.3.1]	33.6633	1.81009	0.731791	2.47351	0.0133794	0.0413307
K10960	chlP, bchP; geranylgeranyl diphosphate/geranylgeranyl-bacteriochlorophyllide a reductase [EC:1.3.1.83 1.3.1.111]	70.9086	1.81057	0.701076	2.58256	0.00980707	0.0323146
K09908	K09908; uncharacterized protein	623.948	1.81078	0.490013	3.69538	0.000219561	0.00151927
K09969	aapJ, bztA; general L-amino acid transport system substrate-binding protein	1550.91	1.81105	0.473248	3.82686	0.000129789	0.00100638
K01160	rusA; crossover junction endodeoxyribonuclease RusA [EC:3.1.22.4]	155.181	1.81156	0.556929	3.25276	0.0011429	0.00583456
K05774	phnN; ribose 1,5-bisphosphokinase [EC:2.7.4.23]	814.405	1.81214	0.455766	3.97604	7.00728e-05	0.000643699
K03839	fldA, nifF, isiB; flavodoxin I	1167.57	1.81239	0.683478	2.65172	0.00800838	0.0274504
K19591	cueR; MerR family transcriptional regulator, copper efflux regulator	330.715	1.81371	0.383563	4.72858	2.26094e-06	3.95416e-05
K11750	frsA; esterase FrsA [EC:3.1.-.-]	34.7271	1.81681	0.794322	2.28725	0.0221813	0.0630666
K11050	ABC-2.CYL.A, cylA; multidrug/hemolysin transport system ATP-binding protein	515.892	1.8202	0.601914	3.02401	0.00249445	0.0109064
K03225	yscQ, sctQ, hrcQ, ssaQ, spaO; type III secretion protein Q	243.372	1.82106	0.573755	3.17394	0.00150385	0.00735856
K04775	ydgD; protease YdgD [EC:3.4.21.-]	77.5004	1.82167	0.812914	2.24091	0.025032	0.0678389
K07345	fimA; major type 1 subunit fimbrin (pilin)	381.496	1.82242	0.67619	2.69513	0.00703618	0.0248019
K01760	metC; cystathionine beta-lyase [EC:4.4.1.8]	27009.5	1.82249	0.490867	3.71279	0.000204985	0.00143715
K19092	parE1_3_4; toxin ParE1/3/4	876.471	1.82303	0.423158	4.30815	1.64627e-05	0.000197366
K18934	lmrS; MFS transporter, DHA2 family, multidrug resistance protein	250.316	1.82372	0.50083	3.64139	0.00027117	0.00179633
K09914	K09914; putative lipoprotein	598.884	1.82439	0.471125	3.87242	0.000107761	0.000878372
K05340	glcU; glucose uptake protein	1148.78	1.82597	0.5612	3.25368	0.00113919	0.00582031
K01406	prtC; serralysin [EC:3.4.24.40]	271.638	1.83067	0.649963	2.81657	0.00485392	0.0187046
K19130	csy4, cas6f; CRISPR-associated endonuclease Csy4 [EC:3.1.-.-]	66.1719	1.83339	0.75713	2.4215	0.0154566	0.0465012
K02100	araE; MFS transporter, SP family, arabinose:H+ symporter	34.4057	1.83344	0.836306	2.1923	0.0283577	0.0747207
K06601	flbT; flagellar protein FlbT	669.122	1.83396	0.537651	3.41106	0.000647099	0.00369125
K08195	pcaK; MFS transporter, AAHS family, 4-hydroxybenzoate transporter	523.804	1.83482	0.384971	4.76613	1.87795e-06	3.45521e-05
K05802	mscK, kefA, aefA; potassium-dependent mechanosensitive channel	670.429	1.83517	0.460672	3.98369	6.78541e-05	0.000629678
K04691	hhoB, degS; serine protease DegS [EC:3.4.21.-]	872.586	1.8353	0.413658	4.43676	9.13225e-06	0.000121623
K07706	agrC, blpH, fsrC; two-component system, LytTR family, sensor histidine kinase AgrC [EC:2.7.13.3]	1065.27	1.83743	0.587947	3.12517	0.00177705	0.008436
K00557	trmA; tRNA (uracil-5-)-methyltransferase [EC:2.1.1.35]	793.404	1.83759	0.384049	4.78477	1.7118e-06	3.23363e-05
K02571	napE; periplasmic nitrate reductase NapE	291.816	1.83761	0.404076	4.54769	5.42372e-06	7.88296e-05
K18028	nicX; 2,5-dihydroxypyridine 5,6-dioxygenase [EC:1.13.11.9]	132.03	1.83774	0.678304	2.70931	0.00674229	0.0241132
K13256	psiE; protein PsiE	791.175	1.83943	0.524393	3.50774	0.000451936	0.00273482
K08324	sad; succinate-semialdehyde dehydrogenase [EC:1.2.1.16 1.2.1.24]	86.4966	1.83946	0.830061	2.21606	0.0266874	0.0713832
K09712	K09712; uncharacterized protein	115.63	1.84367	0.568852	3.24103	0.00119097	0.00605569
K07236	tusC, dsrF; tRNA 2-thiouridine synthesizing protein C	507.051	1.8459	0.475866	3.87903	0.000104874	0.000863526
K03970	pspB; phage shock protein B	213.921	1.84709	0.537267	3.43793	0.000586178	0.00339237
K10017	hisP; histidine transport system ATP-binding protein [EC:3.6.3.21]	175.117	1.8483	0.748489	2.46938	0.0135347	0.0417046
K07733	alpA; prophage regulatory protein	890.475	1.85053	0.412528	4.48583	7.26319e-06	9.90096e-05
K16899	addB; ATP-dependent helicase/nuclease subunit B [EC:3.1.-.- 3.6.4.12]	28081	1.85081	0.448839	4.12355	3.73073e-05	0.000387436
K17321	glpV; glycerol transport system substrate-binding protein	499.824	1.85165	0.53575	3.45618	0.000547885	0.00322053
K04334	csgA; major curlin subunit	27.8832	1.85362	0.860594	2.15389	0.0312489	0.079375
K02569	napC; cytochrome c-type protein NapC	536.543	1.85415	0.443527	4.18046	2.90914e-05	0.000312831
K16328	psuK; pseudouridine kinase [EC:2.7.1.83]	855.839	1.85584	0.745519	2.48933	0.0127986	0.0398024
K14986	fixL; two-component system, LuxR family, sensor kinase FixL [EC:2.7.13.3]	350.752	1.85595	0.470088	3.9481	7.87755e-05	0.000704333
K09882	cobS; cobaltochelatase CobS [EC:6.6.1.2]	969.868	1.85613	0.473284	3.92182	8.78839e-05	0.000761182
K17760	qheDH, qbdA; quinohemoprotein ethanol dehydrogenase [EC:1.1.9.1]	391.772	1.8568	0.489206	3.79554	0.000147321	0.00110856
K02779	PTS-Glc-EIIC, ptsG; PTS system, glucose-specific IIC component	1035.35	1.85709	0.536996	3.45828	0.000543627	0.00320753
K17325	K17325, glpT; glycerol transport system ATP-binding protein	497.739	1.85817	0.534383	3.47722	0.000506637	0.0030341
K18300	oprN; outer membrane protein, multidrug efflux system	480.317	1.85883	0.384504	4.83437	1.33565e-06	2.61623e-05
K11940	hspQ; heat shock protein HspQ	696.579	1.86004	0.477851	3.8925	9.92157e-05	0.000832157
K19789	radD; DNA repair protein RadD	64.0098	1.86136	0.737823	2.52278	0.0116431	0.0372463
K03492	ydhQ; GntR family transcriptional regulator	932.806	1.86239	0.580955	3.20574	0.00134714	0.00671566
K12368	dppA; dipeptide transport system substrate-binding protein	1204.4	1.86555	0.39307	4.7461	2.07371e-06	3.6875e-05
K04774	sohB; serine protease SohB [EC:3.4.21.-]	1150.22	1.8692	0.475869	3.92798	8.56608e-05	0.000745591
K07494	K07494; putative transposase	74.4589	1.86933	0.658308	2.8396	0.00451699	0.0176412
K10016	hisQ; histidine transport system permease protein	184.573	1.86977	0.742472	2.5183	0.0117924	0.0376669
K17322	K17322, glpP; glycerol transport system permease protein	500.917	1.87301	0.531858	3.52164	0.000428885	0.00261488
K17323	glpQ; glycerol transport system permease protein	500.917	1.87301	0.531858	3.52164	0.000428885	0.00261488
K07237	tusB, dsrH; tRNA 2-thiouridine synthesizing protein B	481.051	1.8737	0.481728	3.88953	0.000100438	0.000837991
K17222	soxA; sulfur-oxidizing protein SoxA	416.389	1.8743	0.583487	3.21224	0.00131703	0.00659134
K19286	nfrA2; FMN reductase [NAD(P)H] [EC:1.5.1.39]	510.881	1.87485	0.714282	2.62481	0.00866985	0.0291427
K18306	mexH; membrane fusion protein, multidrug efflux system	90.0063	1.87548	0.806159	2.32643	0.0199955	0.0578597
K08659	pepDA, pepDB; dipeptidase [EC:3.4.-.-]	3157.07	1.87581	0.53127	3.53081	0.000414292	0.00253594
K00691	mapA; maltose phosphorylase [EC:2.4.1.8]	1126.95	1.87748	0.579805	3.23813	0.00120317	0.00610796
K14475	ICP; inhibitor of cysteine peptidase	328.845	1.87754	0.372322	5.04277	4.58833e-07	1.11913e-05
K07078	K07078; uncharacterized protein	1198.79	1.87942	0.505534	3.71769	0.000201056	0.00141428
K06166	phnG; alpha-D-ribose 1-methylphosphonate 5-triphosphate synthase subunit PhnG [EC:2.7.8.37]	727.72	1.88032	0.525597	3.57748	0.000346916	0.00219312
K02750	PTS-Glv-EIIC, glvC, malP, aglA; PTS system, alpha-glucoside-specific IIC component	620.815	1.88084	0.474157	3.96669	7.28778e-05	0.000665624
K10125	dctB; two-component system, NtrC family, C4-dicarboxylate transport sensor histidine kinase DctB [EC:2.7.13.3]	1408.46	1.88136	0.434793	4.32703	1.51133e-05	0.000184786
K19158	yoeB; toxin YoeB [EC:3.1.-.-]	796.432	1.88205	0.591083	3.18407	0.00145221	0.00716649
K17324	glpS; glycerol transport system ATP-binding protein	508.393	1.88265	0.527935	3.56607	0.000362375	0.00226832
K06164	phnI; alpha-D-ribose 1-methylphosphonate 5-triphosphate synthase subunit PhnI [EC:2.7.8.37]	729.998	1.88308	0.522344	3.60505	0.000312088	0.00200216
K12963	arnF; undecaprenyl phosphate-alpha-L-ara4N flippase subunit ArnF	77.4055	1.88461	0.828063	2.27593	0.0228502	0.0642702
K03428	bchM, chlM; magnesium-protoporphyrin O-methyltransferase [EC:2.1.1.11]	64.9178	1.88666	0.699588	2.69682	0.00700046	0.024696
K07806	arnB, pmrH; UDP-4-amino-4-deoxy-L-arabinose-oxoglutarate aminotransferase [EC:2.6.1.87]	74.8631	1.88693	0.693748	2.7199	0.00653012	0.0235528
K13795	citB, tcuB; citrate/tricarballylate utilization protein	62.1242	1.88753	0.698706	2.70147	0.0069034	0.0244479
K03403	chlH, bchH; magnesium chelatase subunit H [EC:6.6.1.1]	74.2253	1.88863	0.682142	2.76867	0.00562862	0.0211272
K16319	andAc; anthranilate 1,2-dioxygenase large subunit [EC:1.14.12.1]	22.1466	1.88958	0.939001	2.01233	0.0441852	0.103595
K01286	E3.4.16.4; D-alanyl-D-alanine carboxypeptidase [EC:3.4.16.4]	27548.8	1.88994	0.456785	4.13748	3.51141e-05	0.000368264
K06904	K06904; uncharacterized protein	674.102	1.89585	0.472992	4.00821	6.11801e-05	0.000577853
K02859	ribT; riboflavin biosynthesis RibT protein	782.247	1.89794	0.483801	3.92299	8.74585e-05	0.00075853
K00472	P4HA; prolyl 4-hydroxylase [EC:1.14.11.2]	471.801	1.89886	0.438302	4.3323	1.47559e-05	0.000181695
K06330	cotH; spore coat protein H	52.5041	1.90008	0.95297	1.99385	0.0461688	0.106612
K13819	K13819; NifU-like protein	70.2263	1.90055	0.720258	2.63871	0.00832226	0.0282708
K18096	bjaI, rpaI, braI, rhiI; acyl-homoserine lactone synthase [EC:2.3.1.228 2.3.1.229 2.3.1.-]	144.948	1.90177	0.696407	2.73083	0.00631748	0.0229496
K11605	sitC; manganese/iron transport system permease protein	375.801	1.90236	0.625679	3.04047	0.0023621	0.0105169
K09898	K09898; uncharacterized protein	608.905	1.90288	0.495492	3.84037	0.000122847	0.000969074
K03721	tyrR; transcriptional regulator of aroF, aroG, tyrA and aromatic amino acid transport	431.071	1.90322	0.505629	3.76407	0.00016717	0.00122042
K06192	pqiB; paraquat-inducible protein B	1182.92	1.90652	0.457183	4.17014	3.04417e-05	0.000324067
K08351	bisC; biotin/methionine sulfoxide reductase [EC:1.-.-.-]	171.754	1.90742	0.602075	3.16807	0.00153455	0.00748004
K18990	vexE; membrane fusion protein, multidrug efflux system	323.954	1.91112	0.662467	2.88486	0.00391593	0.0156687
K11604	sitA; manganese/iron transport system substrate-binding protein	377.903	1.91134	0.627088	3.04797	0.00230397	0.0103362
K11606	sitD; manganese/iron transport system permease protein	377.903	1.91134	0.627088	3.04797	0.00230397	0.0103362
K19597	golT; Au+-exporting ATPase [EC:3.6.1.-]	133.811	1.91164	0.785757	2.43287	0.0149798	0.0454535
K10015	hisM; histidine transport system permease protein	181.903	1.91388	0.746017	2.56547	0.0103036	0.0336891
K08986	ycgQ; putative membrane protein	237.003	1.91624	0.63002	3.04155	0.00235364	0.0104925
K01146	xni; protein Xni	29.5052	1.9163	0.810314	2.36488	0.0180359	0.0529107
K01095	pgpA; phosphatidylglycerophosphatase A [EC:3.1.3.27]	26873.8	1.91832	0.500016	3.83652	0.00012479	0.000980754
K11923	cueR; MerR family transcriptional regulator, copper efflux regulator	31.9028	1.91877	0.797412	2.40625	0.0161172	0.0480626
K17214	K17214; inositol transport system permease protein	341.443	1.91924	0.526115	3.64794	0.00026435	0.00176585
K19666	solR, cepR, tofR; LuxR family transcriptional regulator, quorum-sensing system regulator SolR	28.4257	1.92195	0.841413	2.28419	0.0223605	0.0634343
K03197	virB2, lvhB2; type IV secretion system protein VirB2	928.265	1.92263	0.482226	3.98698	6.69185e-05	0.000623724
K12256	spuC; putrescine---pyruvate transaminase [EC:2.6.1.113]	618.727	1.923	0.421011	4.56758	4.9338e-06	7.32135e-05
K01178	SGA1; glucoamylase [EC:3.2.1.3]	167.571	1.92385	0.74313	2.58885	0.00962967	0.0317959
K04561	norB; nitric oxide reductase subunit B [EC:1.7.2.5]	956.803	1.92574	0.387923	4.96424	6.89721e-07	1.53523e-05
K00785	lst; beta-galactosamide-alpha-2,3-sialyltransferase [EC:2.4.99.-]	15.3498	1.92619	0.8756	2.19985	0.0278175	0.0736632
K03818	wcaF; putative colanic acid biosynthesis acetyltransferase WcaF [EC:2.3.1.-]	450.342	1.92766	0.757732	2.54398	0.0109597	0.035488
K02742	sprT; SprT protein	436.87	1.92889	0.507881	3.79792	0.000145913	0.00110188
K09020	rutB; ureidoacrylate peracid hydrolase [EC:3.5.1.110]	185.135	1.93144	0.597895	3.23041	0.00123614	0.00625177
K03198	virB3, lvhB3; type IV secretion system protein VirB3	932.515	1.93172	0.481114	4.01509	5.94219e-05	0.000564452
K08160	mdfA, cmr; MFS transporter, DHA1 family, multidrug/chloramphenicol efflux transport protein	131.804	1.93736	0.477021	4.06136	4.87874e-05	0.00048152
K14623	dinD; DNA-damage-inducible protein D	304.593	1.93809	0.901362	2.15018	0.0315408	0.0798298
K06952	K06952; uncharacterized protein	751.339	1.94151	0.51688	3.75621	0.000172507	0.00125161
K18989	vexF; multidrug efflux pump	322.52	1.94225	0.660982	2.93844	0.00329873	0.0137613
K03312	gltS; glutamate:Na+ symporter, ESS family	2506.5	1.94601	0.511906	3.8015	0.000143824	0.00109258
K05780	phnL; alpha-D-ribose 1-methylphosphonate 5-triphosphate synthase subunit PhnL [EC:2.7.8.37]	757.12	1.94803	0.520804	3.74043	0.000183705	0.00130884
K01573	oadG; oxaloacetate decarboxylase, gamma subunit [EC:4.1.1.3]	525.641	1.94895	0.536642	3.63175	0.000281503	0.00184938
K10857	exoX; exodeoxyribonuclease X [EC:3.1.11.-]	162.826	1.95023	0.529452	3.68349	0.00023006	0.00156973
K07217	K07217; Mn-containing catalase	824.757	1.95155	0.638989	3.05413	0.00225715	0.0102198
K06606	iolI; 2-keto-myo-inositol isomerase [EC:5.3.99.11]	170.381	1.95178	0.537838	3.62893	0.000284598	0.00186778
K11208	yncG; GST-like protein	69.6055	1.95402	0.942311	2.07365	0.0381119	0.0927531
K01263	E3.4.11.14; cytosol alanyl aminopeptidase [EC:3.4.11.14]	384.327	1.9544	0.565804	3.4542	0.000551921	0.00323827
K05781	phnK; putative phosphonate transport system ATP-binding protein	761.184	1.95867	0.517273	3.78654	0.000152762	0.00114008
K03477	ulaR; DeoR family transcriptional regulator, ulaG and ulaABCDEF operon transcriptional repressor	295.519	1.9604	0.578163	3.39074	0.000697052	0.00394088
K18234	vat; virginiamycin A acetyltransferase [EC:2.3.1.-]	1069.27	1.96129	0.766128	2.56001	0.010467	0.0341008
K10711	frlR; GntR family transcriptional regulator, frlABCD operon transcriptional regulator	45.2628	1.96162	0.940657	2.08537	0.0370358	0.0909543
K18374	hrpB2; type III secretion inner rod protein HrpB2	28.8212	1.96175	0.844574	2.32277	0.0201917	0.0583478
K07286	yajG; uncharacterized lipoprotein	598.055	1.96328	0.496645	3.9531	7.71467e-05	0.000693828
K01073	E3.1.2.20; acyl-CoA hydrolase [EC:3.1.2.20]	336.336	1.96366	0.465901	4.21476	2.5004e-05	0.000273968
K11045	cfa; cAMP factor	164.515	1.96369	0.564588	3.4781	0.000504978	0.00302701
K02116	atpI; ATP synthase protein I	26634.5	1.96534	0.514127	3.82267	0.000132014	0.0010199
K12152	nudJ; phosphatase NudJ [EC:3.6.1.-]	36.1385	1.96822	0.792704	2.48292	0.013031	0.0404069
K07496	K07496; putative transposase	4604.11	1.96966	0.503866	3.9091	9.26411e-05	0.000792679
K07481	K07481; transposase, IS5 family	1059.81	1.96973	0.493184	3.9939	6.49947e-05	0.00061026
K02439	glpE; thiosulfate sulfurtransferase [EC:2.8.1.1]	605.359	1.97035	0.505256	3.89971	9.63089e-05	0.000816978
K00883	dgoK; 2-dehydro-3-deoxygalactonokinase [EC:2.7.1.58]	933.567	1.97459	0.462309	4.27115	1.9447e-05	0.000225912
K00356	E1.6.99.3; NADH dehydrogenase [EC:1.6.99.3]	25339.9	1.97474	0.525568	3.75735	0.000171722	0.00124793
K09011	cimA; (R)-citramalate synthase [EC:2.3.1.182]	572.672	1.97579	0.784382	2.51892	0.0117717	0.0376196
K07080	K07080; uncharacterized protein	27181.7	1.97602	0.481638	4.10271	4.08334e-05	0.000418592
K15587	nikD; nickel transport system ATP-binding protein [EC:3.6.3.24]	303.696	1.97654	0.590382	3.3479	0.000814259	0.00443325
K02043	phnF; GntR family transcriptional regulator, phosphonate transport system regulatory protein	578.817	1.97679	0.508645	3.88639	0.000101744	0.000840861
K09857	K09857; uncharacterized protein	1061.77	1.97768	0.413166	4.78665	1.69587e-06	3.21306e-05
K03288	citA, tcuC; MFS transporter, MHS family, citrate/tricarballylate:H+ symporter	98.5074	1.97778	0.693496	2.8519	0.00434584	0.0170881
K00280	LOXL2_3_4; lysyl oxidase-like protein 2/3/4 [EC:1.4.3.-]	32.9346	1.97784	0.719854	2.74756	0.00600414	0.0222352
K07326	fhaC; hemolysin activation/secretion protein	77.7639	1.97903	0.814557	2.42957	0.0151167	0.0458033
K12264	norV; anaerobic nitric oxide reductase flavorubredoxin	35.5199	1.98069	0.886928	2.2332	0.0255354	0.0688497
K06214	csgG; curli production assembly/transport component CsgG	118.55	1.98177	0.630214	3.1446	0.00166312	0.00799654
K02248	comGF; competence protein ComGF	701.63	1.98191	0.491483	4.03252	5.51826e-05	0.000533069
K17716	capD; UDP-glucose 4-epimerase [EC:5.1.3.2]	1104.42	1.98206	0.595443	3.32872	0.000872455	0.00467097
K04338	csgF; curli production assembly/transport component CsgF	75.4871	1.98688	0.682994	2.90908	0.00362493	0.0149072
K13014	arnD; undecaprenyl phosphate-alpha-L-ara4FN deformylase [EC:3.5.1.-]	82.6222	1.98719	0.753474	2.63737	0.0083551	0.028337
K06912	tfdA; alpha-ketoglutarate-dependent 2,4-dichlorophenoxyacetate dioxygenase [EC:1.14.11.-]	82.3991	1.98846	0.989837	2.00887	0.0445504	0.104191
K00754	bshA; L-malate glycosyltransferase [EC:2.4.1.-]	2346.98	1.98902	0.548145	3.62863	0.000284925	0.00186801
K09706	K09706; uncharacterized protein	320.141	1.99126	0.746799	2.66639	0.00766709	0.0266569
K03205	virD4, lvhD4; type IV secretion system protein VirD4	33169.8	1.99137	0.412771	4.8244	1.40425e-06	2.74217e-05
K10824	nikE; nickel transport system ATP-binding protein [EC:3.6.3.24]	305.62	1.99209	0.590494	3.37361	0.000741901	0.00411765
K03863	vanB; vanillate monooxygenase ferredoxin subunit	511.656	1.99264	0.372959	5.3428	9.15235e-08	3.20131e-06
K01826	hpaF, hpcD; 5-carboxymethyl-2-hydroxymuconate isomerase [EC:5.3.3.10]	268.781	1.99323	0.457681	4.35507	1.33024e-05	0.000165397
K06899	ndpA; nucleoid-associated protein	532.113	1.99725	0.506044	3.94678	7.92084e-05	0.000705232
K07782	sdiA; LuxR family transcriptional regulator, quorum-sensing system regulator SdiA	651.537	1.99785	0.504574	3.95948	7.51147e-05	0.000681168
K08313	fsaA, mipB; fructose-6-phosphate aldolase 1 [EC:4.1.2.-]	47.391	1.99882	0.889319	2.24758	0.024603	0.0670473
K06926	K06926; uncharacterized protein	1316.12	1.9997	0.660203	3.02892	0.00245432	0.0107902
K18373	hrpB1; type III secretion protein HrpB1	29.4469	1.99972	0.845075	2.36632	0.0179658	0.0528024
K14159	rnhA-dnaQ; ribonuclease HI / DNA polymerase III subunit epsilon [EC:3.1.26.4 2.7.7.7]	90.0037	2.00095	0.845883	2.36552	0.018005	0.0528446
K09023	rutD; aminoacrylate hydrolase [EC:3.5.1.-]	74.4974	2.00124	0.577904	3.46293	0.000534332	0.00316719
K18954	pobR; AraC family transcriptional regulator, transcriptional activator of pobA	729.215	2.00195	0.438941	4.56085	5.09463e-06	7.49016e-05
K09949	K09949; uncharacterized protein	25047.7	2.00348	0.531578	3.76892	0.000163952	0.00120383
K03535	gudP; MFS transporter, ACS family, glucarate transporter	429.911	2.00721	0.407465	4.92609	8.38923e-07	1.79989e-05
K05818	mhpR; IclR family transcriptional regulator, mhp operon transcriptional activator	97.7916	2.00743	0.75409	2.66205	0.00776659	0.0268504
K13599	ntrX; two-component system, NtrC family, nitrogen regulation response regulator NtrX	25171.2	2.00834	0.524448	3.82944	0.000128433	0.00100203
K18765	csrD; RNase E specificity factor CsrD	31.7682	2.00999	0.789211	2.54684	0.0108703	0.0352704
K00150	gap2; glyceraldehyde-3-phosphate dehydrogenase (NAD(P)) [EC:1.2.1.59]	115.344	2.0103	0.946615	2.12367	0.0336975	0.084224
K12371	dppD; dipeptide transport system ATP-binding protein	886.04	2.01103	0.438911	4.58185	4.60883e-06	7.02769e-05
K03607	proQ; ProP effector	452.322	2.01128	0.486288	4.13598	3.53442e-05	0.000370068
K03148	thiF; sulfur carrier protein ThiS adenylyltransferase [EC:2.7.7.73]	687.498	2.01233	0.817438	2.46175	0.013826	0.0424994
K07659	ompR; two-component system, OmpR family, phosphate regulon response regulator OmpR	25542.8	2.01378	0.532305	3.78312	0.000154872	0.00114908
K06167	phnP; phosphoribosyl 1,2-cyclic phosphate phosphodiesterase [EC:3.1.4.55]	25912.8	2.01571	0.49923	4.03764	5.39911e-05	0.000523944
K05708	hcaE, hcaA1; 3-phenylpropionate/trans-cinnamate dioxygenase subunit alpha [EC:1.14.12.19]	32.0119	2.0162	0.837387	2.40773	0.0160519	0.0479855
K18968	adrA; diguanylate cyclase [EC:2.7.7.65]	366.438	2.01686	0.715248	2.81981	0.00480522	0.0185753
K11645	fbaB; fructose-bisphosphate aldolase, class I [EC:4.1.2.13]	25082.3	2.02071	0.526237	3.83993	0.000123068	0.000969614
K09974	K09974; uncharacterized protein	104.904	2.02162	0.834804	2.42167	0.0154496	0.0465012
K07638	envZ; two-component system, OmpR family, osmolarity sensor histidine kinase EnvZ [EC:2.7.13.3]	25410.1	2.02172	0.535355	3.77641	0.000159106	0.00117366
K03825	yhhY; putative acetyltransferase [EC:2.3.1.-]	503.152	2.02207	0.727806	2.77832	0.00546415	0.0205949
K06163	phnJ; alpha-D-ribose 1-methylphosphonate 5-phosphate C-P lyase [EC:4.7.1.1]	755.076	2.02413	0.514073	3.93743	8.23575e-05	0.000725558
K09906	epmC; elongation factor P hydroxylase [EC:1.14.-.-]	452.461	2.02756	0.611217	3.31726	0.000909057	0.00481853
K02533	lasT; tRNA/rRNA methyltransferase [EC:2.1.1.-]	25496	2.02854	0.516853	3.92479	8.68039e-05	0.00075388
K07688	fimZ; two-component system, NarL family, response regulator, fimbrial Z protein, FimZ	28.8255	2.02975	0.90193	2.25045	0.0244206	0.0666738
K03819	wcaB; putative colanic acid biosynthesis acetyltransferase WcaB [EC:2.3.1.-]	32.5895	2.0298	0.902042	2.25023	0.0244345	0.0666738
K08159	sotB; MFS transporter, DHA1 family, L-arabinose/isopropyl-beta-D-thiogalactopyranoside export protein	393.636	2.03026	0.351348	5.77849	7.53725e-09	4.90812e-07
K00835	avtA; valine--pyruvate aminotransferase [EC:2.6.1.66]	112.114	2.03106	0.571722	3.55253	0.000381547	0.0023559
K14591	aroM; protein AroM	33.5404	2.0332	0.949894	2.14045	0.0323184	0.081519
K09702	K09702; uncharacterized protein	785.619	2.03504	0.750731	2.71075	0.00671322	0.0240497
K16323	yxjA, nupG; purine nucleoside transport protein	363.682	2.0355	0.470772	4.32375	1.53402e-05	0.000186722
K12140	hyfE; hydrogenase-4 component E [EC:1.-.-.-]	409.902	2.03657	0.648307	3.14137	0.00168159	0.00805492
K12141	hyfF; hydrogenase-4 component F [EC:1.-.-.-]	409.902	2.03657	0.648307	3.14137	0.00168159	0.00805492
K16693	wzxE; enterobacterial common antigen flippase	50.3988	2.03711	0.779553	2.61318	0.00897045	0.0301033
K00197	cdhE, acsC; acetyl-CoA decarbonylase/synthase complex subunit gamma [EC:2.1.1.245]	294.933	2.03832	0.849914	2.39827	0.0164728	0.0489797
K13028	oxdA; aldoxime dehydratase [EC:4.99.1.5]	23.2141	2.039	0.93717	2.17569	0.0295782	0.0772017
K05787	hupA; DNA-binding protein HU-alpha	443.321	2.04121	0.506576	4.02942	5.59146e-05	0.000539322
K02568	napB; cytochrome c-type protein NapB	528.566	2.04655	0.447721	4.57103	4.85322e-06	7.26956e-05
K06908	K06908; uncharacterized protein	202.25	2.04668	0.650745	3.14514	0.0016601	0.00799291
K05851	cyaA; adenylate cyclase, class 1 [EC:4.6.1.1]	449.597	2.04706	0.509753	4.01579	5.92468e-05	0.000563774
K11192	PTS-Mur-EIIC, murP; PTS system, N-acetylmuramic acid-specific IIC component	21.9204	2.04967	0.97057	2.11182	0.0347022	0.0862947
K15835	murR; RpiR family transcriptional regulator, murPQ operon repressor	21.9204	2.04967	0.97057	2.11182	0.0347022	0.0862947
K01708	garD; galactarate dehydratase [EC:4.2.1.42]	280.025	2.05	0.532752	3.84794	0.000119115	0.000946678
K15834	hycH; formate hydrogenlyase maturation protein HycH	29.8417	2.0517	0.835518	2.45561	0.0140647	0.0431531
K13598	ntrY; two-component system, NtrC family, nitrogen regulation sensor histidine kinase NtrY [EC:2.7.13.3]	24932.6	2.05215	0.533633	3.84562	0.000120247	0.000952103
K05517	tsx; nucleoside-specific channel-forming protein	59.1797	2.05225	0.824781	2.48823	0.0128379	0.0399054
K06190	ispZ; intracellular septation protein	25728.2	2.05454	0.532177	3.86063	0.000113093	0.000908511
K05800	ybaO; Lrp/AsnC family transcriptional regulator	1928.02	2.05478	0.463542	4.43277	9.30297e-06	0.000123638
K00533	E1.12.7.2L; ferredoxin hydrogenase large subunit [EC:1.12.7.2]	342.935	2.05566	0.811577	2.53293	0.0113115	0.0363866
K18814	ictB; putative inorganic carbon (hco3(-)) transporter	51.7655	2.05701	1.02802	2.00095	0.0453977	0.10541
K02532	lacY; MFS transporter, OHS family, lactose permease	224.443	2.05826	0.523694	3.93027	8.48499e-05	0.00074229
K11909	vasI; type VI secretion system protein VasI	52.297	2.05964	0.83876	2.45558	0.0140658	0.0431531
K14998	SURF1, SHY1; surfeit locus 1 family protein	25013.1	2.0616	0.539237	3.82317	0.000131746	0.00101907
K06205	mioC; MioC protein	438.161	2.06194	0.499903	4.12468	3.71249e-05	0.000386172
K07707	agrA, blpR, fsrA; two-component system, LytTR family, response regulator AgrA	1414.22	2.06264	0.570186	3.61748	0.00029748	0.00192651
K15773	hipB; HTH-type transcriptional regulator / antitoxin HipB	206.635	2.06376	0.603863	3.4176	0.000631755	0.00361994
K11689	dctQ; C4-dicarboxylate transporter, DctQ subunit	581.766	2.06581	0.460237	4.48859	7.16975e-06	9.81562e-05
K10554	frcA; fructose transport system ATP-binding protein	445.071	2.06986	0.519262	3.98615	6.71544e-05	0.000625007
K00068	srlD; sorbitol-6-phosphate 2-dehydrogenase [EC:1.1.1.140]	151.836	2.07132	0.828914	2.49884	0.0124601	0.0393264
K18307	mexI; multidrug efflux pump	135.171	2.07149	0.948341	2.18433	0.0289378	0.0758336
K19333	kdgR; IclR family transcriptional regulator, KDG regulon repressor	110.607	2.0735	0.857385	2.4184	0.0155891	0.0468776
K04082	hscB, HSCB, HSC20; molecular chaperone HscB	24745.7	2.07402	0.548215	3.78322	0.000154813	0.00114908
K01166	E3.1.27.1; ribonuclease T2 [EC:3.1.27.1]	941.313	2.07442	0.435871	4.75927	1.94297e-06	3.52456e-05
K06918	K06918; uncharacterized protein	756.184	2.07649	0.486094	4.27178	1.93922e-05	0.000225686
K04044	hscA; molecular chaperone HscA	24686.4	2.07715	0.548807	3.78484	0.000153807	0.00114653
K08481	kaiB; circadian clock protein KaiB	85.3665	2.07854	0.764993	2.71707	0.00658621	0.0237148
K13889	gsiB; glutathione transport system substrate-binding protein	139.739	2.08124	0.769433	2.7049	0.00683251	0.024324
K06905	K06905; uncharacterized protein	277.786	2.08375	0.698906	2.98145	0.0028689	0.0122082
K01730	ogl; oligogalacturonide lyase [EC:4.2.2.6]	205.001	2.08511	0.576231	3.61854	0.000296268	0.00192061
K18429	legG, neuC2; GDP/UDP-N,N'-diacetylbacillosamine 2-epimerase (hydrolysing) [EC:3.2.1.184]	299.923	2.08745	0.854437	2.44307	0.0145631	0.044486
K03219	yscC, sctC, ssaC; type III secretion protein C	171.792	2.08774	0.699639	2.98403	0.00284482	0.0121309
K04086	clpL; ATP-dependent Clp protease ATP-binding subunit ClpL	375.474	2.08934	0.476323	4.3864	1.1524e-05	0.000147313
K00183	K00183; prokaryotic molybdopterin-containing oxidoreductase family, molybdopterin binding subunit	67.6493	2.09413	1.01362	2.066	0.0388287	0.0939861
K08990	ycjF; putative membrane protein	755.88	2.09597	0.488302	4.29237	1.76774e-05	0.000209561
K03220	yscD, sctD, ssaD; type III secretion protein D	178.894	2.09705	0.701589	2.989	0.00279894	0.0119613
K08728	E2.4.2.6; nucleoside deoxyribosyltransferase [EC:2.4.2.6]	696.306	2.09767	0.55239	3.79745	0.000146192	0.00110268
K00158	E1.2.3.3, poxL; pyruvate oxidase [EC:1.2.3.3]	642.756	2.10009	0.490541	4.28117	1.8591e-05	0.000217556
K05775	malM; maltose operon periplasmic protein	41.7399	2.10089	0.742851	2.82814	0.00468192	0.0181849
K15051	endA; DNA-entry nuclease	1755.36	2.10362	0.544913	3.86047	0.000113171	0.000908511
K16257	mxaC; mxaC protein	18.7519	2.10422	0.910873	2.31012	0.0208818	0.0599339
K09923	K09923; uncharacterized protein	433.138	2.10486	0.499555	4.21346	2.5149e-05	0.000274928
K01577	oxc; oxalyl-CoA decarboxylase [EC:4.1.1.8]	395.742	2.10537	0.592094	3.55581	0.000376821	0.00233578
K03862	vanA; vanillate monooxygenase [EC:1.14.13.82]	384.83	2.10602	0.414557	5.08016	3.77119e-07	9.45174e-06
K01602	rbcS; ribulose-bisphosphate carboxylase small chain [EC:4.1.1.39]	429.111	2.10956	0.539795	3.90807	9.30371e-05	0.00079287
K15524	mngB; mannosylglycerate hydrolase [EC:3.2.1.170]	104.199	2.11017	0.913859	2.30908	0.0209394	0.060045
K03765	cadC; transcriptional activator of cad operon	27.444	2.11594	0.890758	2.37544	0.0175281	0.0516113
K08154	emrD; MFS transporter, DHA1 family, 2-module integral membrane pump EmrD	30.3481	2.11758	0.834001	2.53906	0.0111152	0.0359002
K09996	artJ; arginine transport system substrate-binding protein	37.8117	2.1218	0.851383	2.49218	0.0126961	0.0395908
K15735	csiR; GntR family transcriptional regulator, carbon starvation induced regulator	37.73	2.12674	0.983061	2.16338	0.0305117	0.0789738
K01545	kdpF; K+-transporting ATPase ATPase F chain	49.1742	2.127	0.980693	2.16888	0.030092	0.0782117
K01766	csdA; cysteine sulfinate desulfinase [EC:4.4.1.-]	427.765	2.12716	0.51081	4.16428	3.12336e-05	0.000331611
K11532	glpX-SEBP; fructose-1,6-bisphosphatase II / sedoheptulose-1,7-bisphosphatase [EC:3.1.3.11 3.1.3.37]	24276.4	2.12811	0.554257	3.83958	0.000123245	0.000969811
K04095	fic; cell filamentation protein	1449.89	2.12889	0.653042	3.25996	0.00111428	0.00570676
K05714	mhpC; 2-hydroxy-6-oxonona-2,4-dienedioate hydrolase [EC:3.7.1.14]	69.6508	2.12987	0.881517	2.41614	0.0156862	0.047103
K02488	pleD; two-component system, cell cycle response regulator [EC:2.7.7.65]	24195.6	2.13024	0.550856	3.86714	0.000110119	0.000890746
K19339	nosR; NosR/NirI family transcriptional regulator, nitrous oxide reductase regulator	161.013	2.13079	0.60736	3.50829	0.000451005	0.0027318
K04566	lysK; lysyl-tRNA synthetase, class I [EC:6.1.1.6]	24231	2.13163	0.552585	3.85756	0.000114525	0.00091476
K06957	tmcA; tRNA(Met) cytidine acetyltransferase [EC:2.3.1.193]	243.503	2.13249	0.737522	2.89142	0.00383504	0.0154843
K18661	matB; malonyl-CoA/methylmalonyl-CoA synthetase [EC:6.2.1.-]	511.122	2.13411	0.544377	3.92028	8.84477e-05	0.000764132
K08357	ttrA; tetrathionate reductase subunit A	24.6444	2.13506	1.01061	2.11265	0.0346307	0.0862177
K07308	dmsC; anaerobic dimethyl sulfoxide reductase subunit C (DMSO reductase anchor subunit)	413.162	2.13618	0.533108	4.00703	6.14871e-05	0.000579892
K08354	phsC; thiosulfate reductase cytochrome b subunit	23.9089	2.13671	0.909795	2.34856	0.0188463	0.0550094
K08317	ybdH; uncharacterized oxidoreductase [EC:1.1.-.-]	25.7957	2.13752	0.93646	2.28255	0.0224569	0.0636512
K02022	ABC.MR.TX; HlyD family secretion protein	24483.1	2.13827	0.545635	3.91887	8.89649e-05	0.000766374
K10195	togA; oligogalacturonide transport system ATP-binding protein	26.4538	2.14053	0.92315	2.31873	0.0204098	0.0588978
K18534	K18534; MPBQ/MSBQ methyltransferase [EC:2.1.1.295]	44.3074	2.14091	1.079	1.98415	0.0472386	0.108774
K11531	lsrR; lsr operon transcriptional repressor	29.8812	2.14317	0.887615	2.41453	0.0157557	0.0472226
K04337	csgE; curli production assembly/transport component CsgE	68.0772	2.14326	0.791304	2.70851	0.00675854	0.0241442
K04035	E1.14.13.81, acsF, chlE; magnesium-protoporphyrin IX monomethyl ester (oxidative) cyclase [EC:1.14.13.81]	69.6237	2.14328	0.726316	2.95089	0.00316863	0.013299
K03329	yahN; amino acid exporter	22.9341	2.14525	1.00436	2.13594	0.032684	0.0822397
K05992	amyM; maltogenic alpha-amylase [EC:3.2.1.133]	274.815	2.14797	0.690728	3.10971	0.00187268	0.00883073
K00880	lyxK; L-xylulokinase [EC:2.7.1.53]	244.467	2.14807	0.658536	3.26188	0.00110674	0.00568187
K10538	araH; L-arabinose transport system permease protein	101.902	2.14942	0.599179	3.58728	0.000334151	0.00212508
K09991	K09991; uncharacterized protein	23881.3	2.15138	0.557554	3.85861	0.000114034	0.000911987
K15832	hycG; formate hydrogenlyase subunit 7	31.943	2.15206	0.793174	2.71323	0.00666313	0.0239106
K02570	napD; periplasmic nitrate reductase NapD	563.182	2.15476	0.422338	5.10198	3.36124e-07	8.64311e-06
K18903	oprC, opcM; outer membrane protein, multidrug efflux system	155.519	2.15768	0.577756	3.73458	0.000188028	0.00133146
K00643	E2.3.1.37, ALAS; 5-aminolevulinate synthase [EC:2.3.1.37]	24195.8	2.16015	0.554484	3.89578	9.78843e-05	0.000824248
K09985	K09985; uncharacterized protein	24155.1	2.16098	0.55503	3.89346	9.88263e-05	0.000829984
K18588	COQ10; coenzyme Q-binding protein COQ10	24141.1	2.16109	0.555856	3.88785	0.000101136	0.000838322
K09987	K09987; uncharacterized protein	24140.8	2.16123	0.555866	3.88804	0.000101057	0.000838322
K10108	malE; maltose/maltodextrin transport system substrate-binding protein	266.561	2.16371	0.628119	3.44475	0.000571596	0.00332379
K01197	hya; hyaluronoglucosaminidase [EC:3.2.1.35]	560.716	2.16456	0.764277	2.83216	0.00462344	0.0179688
K18383	K18383; trans-feruloyl-CoA hydratase / vanillin synthase [EC:4.2.1.101 4.1.2.41]	92.408	2.1649	0.717602	3.01685	0.00255413	0.0111215
K13695	nlpC; probable lipoprotein NlpC	410.252	2.17081	0.565182	3.8409	0.000122584	0.000968199
K03808	pqiA; paraquat-inducible protein A	1894.61	2.17452	0.394655	5.50992	3.58996e-08	1.59556e-06
K04102	pht5; 4,5-dihydroxyphthalate decarboxylase [EC:4.1.1.55]	171.172	2.17698	0.789445	2.7576	0.00582267	0.0217148
K03196	virB11, lvhB11; type IV secretion system protein VirB11	24390.6	2.17755	0.546841	3.98205	6.83227e-05	0.000632184
K03201	virB6, lvhB6; type IV secretion system protein VirB6	70261.6	2.17776	0.597295	3.64603	0.00026632	0.00177342
K08358	ttrB; tetrathionate reductase subunit B	71.8744	2.17921	0.895226	2.43425	0.0149225	0.0453013
K03195	virB10, lvhB10; type IV secretion system protein VirB10	24600.8	2.17957	0.542249	4.0195	5.83219e-05	0.000557314
K18587	COQ9; ubiquinone biosynthesis protein COQ9	23888.7	2.17958	0.564239	3.86286	0.000112066	0.000903563
K03204	virB9, lvhB9; type IV secretion system protein VirB9	47755.3	2.18063	0.573732	3.80077	0.000144245	0.00109447
K06080	rcsF; RcsF protein	28.9249	2.18126	0.821864	2.65404	0.00795351	0.0273687
K03203	virB8, lvhB8; type IV secretion system protein VirB8	47070.3	2.1826	0.584226	3.73588	0.000187059	0.00132755
K03199	virB4, lvhB4; type IV secretion system protein VirB4	24506.3	2.18306	0.544432	4.00979	6.07726e-05	0.000575712
K03481	glvR; RpiR family transcriptional regulator, glv operon transcriptional regulator	852.433	2.18358	0.527453	4.13986	3.47523e-05	0.000365072
K14059	int; integrase	596.988	2.18426	0.515644	4.23599	2.27544e-05	0.000255026
K16563	exoV; succinoglycan biosynthesis protein ExoV	162.11	2.18464	0.566421	3.85692	0.000114825	0.000916009
K00683	QPCT; glutaminyl-peptide cyclotransferase [EC:2.3.2.5]	113.263	2.18649	0.973847	2.24521	0.0247549	0.0673748
K03923	mdaB; modulator of drug activity B	513.695	2.18705	0.358666	6.09772	1.07593e-09	1.35519e-07
K01639	E4.1.3.3, nanA, NPL; N-acetylneuraminate lyase [EC:4.1.3.3]	2065.9	2.1881	0.641838	3.40911	0.000651742	0.00371441
K18890	mdlB, smdB; ATP-binding cassette, subfamily B, multidrug efflux pump	60.759	2.19693	0.84325	2.60531	0.00917908	0.030674
K00076	hdhA; 7-alpha-hydroxysteroid dehydrogenase [EC:1.1.1.159]	526.257	2.197	0.589072	3.72958	0.000191796	0.00135583
K13629	dsdX; D-serine transporter	52.7366	2.19833	0.987614	2.2259	0.0260207	0.0699821
K05306	phnX; phosphonoacetaldehyde hydrolase [EC:3.11.1.1]	465.418	2.19964	0.626605	3.5104	0.000447425	0.00271526
K16076	nmpC, ompD; outer membrane porin protein LC	22.3326	2.20213	0.957588	2.29966	0.0214675	0.0613111
K07085	K07085; putative transport protein	2213.13	2.20235	0.637118	3.45674	0.000546761	0.00321765
K12957	yjgB; uncharacterized zinc-type alcohol dehydrogenase-like protein [EC:1.-.-.-]	262.602	2.20623	0.513371	4.29753	1.72715e-05	0.000205515
K11787	GART; phosphoribosylamine--glycine ligase / phosphoribosylglycinamide formyltransferase / phosphoribosylformylglycinamidine cyclo-ligase [EC:6.3.4.13 2.1.2.2 6.3.3.1]	172.104	2.2067	0.611142	3.61078	0.000305274	0.00196954
K14051	gmr; c-di-GMP phosphodiesterase Gmr [EC:3.1.4.52]	29.0575	2.21084	0.947033	2.3345	0.0195697	0.0568603
K11216	lsrK; autoinducer-2 kinase [EC:2.7.1.189]	73.4177	2.21194	0.972551	2.27437	0.0229435	0.0642702
K12265	norW; nitric oxide reductase FlRd-NAD(+) reductase [EC:1.18.1.-]	34.8196	2.21259	0.849969	2.60314	0.00923747	0.03074
K00840	astC; succinylornithine aminotransferase [EC:2.6.1.81]	89.8487	2.21411	0.639037	3.46476	0.000530705	0.00314862
K02521	ilvY; LysR family transcriptional regulator, positive regulator for ilvC	365.276	2.21758	0.643263	3.4474	0.000566013	0.00329967
K15023	acsE; 5-methyltetrahydrofolate corrinoid/iron sulfur protein methyltransferase [EC:2.1.1.258]	298.205	2.21794	0.831002	2.66899	0.00760795	0.0265091
K16237	aroP; aromatic amino acid permease	124.396	2.21799	0.66315	3.34462	0.000823946	0.00445532
K16209	lacS, galP, rafP; lactose/raffinose/galactose permease	828.618	2.21825	0.553904	4.00475	6.20823e-05	0.000584639
K19336	bdcA; cyclic-di-GMP-binding biofilm dispersal mediator protein	115.361	2.21832	0.556948	3.98299	6.80533e-05	0.000630607
K08359	ttrC; tetrathionate reductase subunit C	24.2775	2.22278	1.08676	2.04533	0.0408227	0.0975627
K00701	cgt; cyclomaltodextrin glucanotransferase [EC:2.4.1.19]	33.6983	2.22494	1.12307	1.98113	0.0475768	0.10942
K05709	hcaF, hcaA2; 3-phenylpropionate/trans-cinnamate dioxygenase subunit beta [EC:1.14.12.19]	28.8627	2.22829	0.874923	2.54684	0.0108703	0.0352704
K00048	fucO; lactaldehyde reductase [EC:1.1.1.77]	1130.49	2.22896	0.720472	3.09375	0.00197646	0.00924476
K15533	K15533; 1,3-beta-galactosyl-N-acetylhexosamine phosphorylase [EC:2.4.1.211]	876.218	2.2299	0.829271	2.68899	0.00716692	0.0251652
K15228	mauA; methylamine dehydrogenase light chain [EC:1.4.9.1]	90.4366	2.23272	0.76313	2.92574	0.00343633	0.0142235
K18988	ampH; serine-type D-Ala-D-Ala carboxypeptidase/endopeptidase [EC:3.4.16.4 3.4.21.-]	60.5541	2.23311	0.852	2.62102	0.0087666	0.0294502
K14127	mvhD, vhuD, vhcD; F420-non-reducing hydrogenase iron-sulfur subunit [EC:1.12.99.- 1.8.98.5 1.8.98.6]	43.8387	2.23449	1.01335	2.20506	0.0274501	0.0728773
K07662	cpxR; two-component system, OmpR family, response regulator CpxR	426.539	2.23643	0.545588	4.09912	4.14717e-05	0.000423573
K13283	fieF; ferrous-iron efflux pump FieF	747.33	2.23702	0.502069	4.45561	8.36561e-06	0.000113069
K06921	K06921; uncharacterized protein	765.473	2.23911	0.781561	2.86491	0.00417122	0.0165149
K00984	aadA; streptomycin 3"-adenylyltransferase [EC:2.7.7.47]	370.019	2.24074	0.678975	3.30018	0.000966243	0.00505431
K10353	E2.7.1.76, dak; deoxyadenosine kinase [EC:2.7.1.76]	380.888	2.24075	0.611333	3.66535	0.000247005	0.00166395
K12113	ebgR; LacI family transcriptional regulator, ebg operon repressor	20.9957	2.24411	0.987511	2.27249	0.023057	0.0642702
K08138	xylE; MFS transporter, SP family, xylose:H+ symportor	447.627	2.24632	0.796103	2.82164	0.00477789	0.0185012
K18889	mdlA, smdA; ATP-binding cassette, subfamily B, multidrug efflux pump	62.8913	2.24659	0.79506	2.82569	0.0047179	0.0183089
K06006	cpxP; periplasmic protein CpxP	28.4402	2.24904	0.851972	2.6398	0.00829538	0.0281973
K16856	ugl; ureidoglycolate lyase [EC:4.3.2.3]	158.088	2.25028	0.741583	3.03443	0.00240992	0.0106613
K08717	utp; urea transporter	814.779	2.25216	0.460114	4.8948	9.84059e-07	2.05394e-05
K12112	ebgC; evolved beta-galactosidase subunit beta	21.1069	2.25299	0.987898	2.28059	0.0225727	0.0638658
K08996	yagU; putative membrane protein	666.619	2.25337	0.50787	4.4369	9.12635e-06	0.000121623
K07862	sstT; serine/threonine transporter	1201.76	2.25346	0.440293	5.11809	3.08643e-07	8.01969e-06
K11107	yfaE; ferredoxin	104.349	2.25581	0.660967	3.4129	0.000642766	0.00367037
K10539	araG; L-arabinose transport system ATP-binding protein [EC:3.6.3.17]	150.038	2.25716	0.593253	3.80472	0.000141965	0.00108104
K07344	trbL; type IV secretion system protein TrbL	546.743	2.25824	0.463407	4.87311	1.09855e-06	2.22718e-05
K19055	prdX, proX; Ala-tRNA(Pro) deacylase [EC:3.1.1.-]	2828.92	2.25965	0.571383	3.9547	7.66292e-05	0.000690965
K18996	repC; replication initiation protein RepC	685.661	2.26219	0.544255	4.15648	3.23183e-05	0.000342327
K07518	E3.1.1.22; hydroxybutyrate-dimer hydrolase [EC:3.1.1.22]	214.816	2.26381	0.677119	3.3433	0.00082789	0.00445884
K00221	E4.99.1.2; alkylmercury lyase [EC:4.99.1.2]	13.486	2.26642	1.06333	2.13144	0.0330528	0.0829055
K13891	gsiD; glutathione transport system permease protein	117.217	2.26704	0.677871	3.34435	0.000824746	0.00445532
K02305	norC; nitric oxide reductase subunit C	342.41	2.26963	0.622654	3.6451	0.000267291	0.0017747
K13678	cpoA; 1,2-diacylglycerol-3-alpha-glucose alpha-1,2-galactosyltransferase [EC:2.4.1.-]	682.062	2.27368	0.565311	4.022	5.77065e-05	0.000553252
K09021	rutC; aminoacrylate peracid reductase	83.8948	2.27663	0.594171	3.83161	0.000127307	0.000998078
K15783	doeA; ectoine hydrolase [EC:3.5.4.44]	327.167	2.28018	0.621813	3.66698	0.000245431	0.00166037
K09909	K09909; uncharacterized protein	428.175	2.2805	0.632118	3.60771	0.000308914	0.00199043
K18474	fabM; trans-2-decenoyl-[acyl-carrier protein] isomerase [EC:5.3.3.14]	13.2396	2.28468	1.15115	1.9847	0.0471779	0.108708
K07473	dinJ; DNA-damage-inducible protein J	1781.71	2.29111	0.664371	3.44854	0.000563621	0.00329176
K02560	lpxM, msbB; lauroyl-Kdo2-lipid IVA myristoyltransferase [EC:2.3.1.243]	233.253	2.29116	0.728405	3.14545	0.00165834	0.00799166
K03314	nhaB; Na+:H+ antiporter, NhaB family	382.104	2.29125	0.631904	3.62594	0.000287911	0.00187984
K15515	sauS; sulfoacetaldehyde dehydrogenase [EC:1.2.1.81]	89.6406	2.29195	0.843808	2.7162	0.00660368	0.0237374
K02598	nirC; nitrite transporter	526.253	2.29438	0.664552	3.45252	0.000555379	0.00325257
K02567	napA; periplasmic nitrate reductase NapA [EC:1.7.99.-]	704.403	2.29635	0.400495	5.73378	9.82154e-09	5.89848e-07
K05245	caiT; L-carnitine/gamma-butyrobetaine antiporter	22.0905	2.30063	1.03886	2.21457	0.0267896	0.0716
K06039	ychN; uncharacterized protein involved in oxidation of intracellular sulfur	256.282	2.30594	0.671567	3.43367	0.000595464	0.00343986
K05798	leuO; LysR family transcriptional regulator, transcriptional activator for leuABCD operon	28.2655	2.30635	0.865493	2.66479	0.00770374	0.0267405
K11926	crl; sigma factor-binding protein Crl	28.2655	2.30635	0.865493	2.66479	0.00770374	0.0267405
K14987	fixJ; two-component system, LuxR family, response regulator FixJ	759.854	2.30901	0.503569	4.58529	4.53356e-06	6.98805e-05
K09988	lyxA; D-lyxose ketol-isomerase [EC:5.3.1.15]	228.248	2.3118	0.688675	3.35687	0.000788295	0.00431495
K08682	acpH; acyl carrier protein phosphodiesterase [EC:3.1.4.14]	28.2387	2.3152	0.869401	2.66299	0.00774504	0.0268399
K11615	malR; two-component system, CitB family, response regulator MalR	255.305	2.31551	0.854482	2.70984	0.00673158	0.0240884
K02562	mtlR; mannitol operon repressor	28.4322	2.31612	0.857212	2.70193	0.00689391	0.0244479
K06074	ABC.VB12.A, btuD; vitamin B12 transport system ATP-binding protein [EC:3.6.3.33]	28.4322	2.31612	0.857212	2.70193	0.00689391	0.0244479
K08297	caiA; crotonobetainyl-CoA dehydrogenase [EC:1.3.8.13]	25.4599	2.32331	0.986283	2.35562	0.018492	0.0541739
K12973	pagP, crcA; lipid IVA palmitoyltransferase [EC:2.3.1.251]	34.5523	2.32394	0.85273	2.7253	0.00642433	0.0232239
K06144	uspB; universal stress protein B	28.2032	2.32789	0.868849	2.67928	0.00737806	0.0258212
K03757	cadB; cadaverine:lysine antiporter	24.4339	2.32818	0.918132	2.53578	0.0112197	0.036146
K08163	mdtL; MFS transporter, DHA1 family, multidrug resistance protein	24.4339	2.32818	0.918132	2.53578	0.0112197	0.036146
K15830	hycE; formate hydrogenlyase subunit 5	36.1455	2.32853	0.774367	3.00701	0.0026383	0.0114332
K15229	mauB; methylamine dehydrogenase heavy chain [EC:1.4.9.1]	86.5949	2.3291	0.7653	3.04338	0.00233937	0.0104508
K15894	pseB; UDP-N-acetylglucosamine 4,6-dehydratase [EC:4.2.1.115]	110.086	2.32965	0.793666	2.9353	0.0033323	0.0138741
K12990	rfbF, rhlC; rhamnosyltransferase [EC:2.4.1.-]	213.363	2.32996	0.753703	3.09135	0.00199246	0.00928871
K12661	LRA3, yfaW; L-rhamnonate dehydratase [EC:4.2.1.90]	100.716	2.33496	0.618489	3.77527	0.000159836	0.00117768
K09943	K09943; uncharacterized protein	132.406	2.33665	0.844959	2.7654	0.00568523	0.0212895
K08321	lsrF; 3-hydroxy-5-phosphonooxypentane-2,4-dione thiolase [EC:2.3.1.245]	132.439	2.33711	0.820168	2.84955	0.00437811	0.0172044
K11933	hcr; NADH oxidoreductase Hcr [EC:1.-.-.-]	30.7705	2.33764	0.83127	2.81213	0.00492144	0.0189154
K03485	treR; LacI family transcriptional regulator, trehalose operon repressor	28.37	2.33766	0.860616	2.71626	0.00660243	0.0237374
K12217	icmO, trbC, dotL; intracellular multiplication protein IcmO	76.6225	2.34154	0.886058	2.64265	0.00822597	0.0280335
K12222	icmT, traK; intracellular multiplication protein IcmT	76.6225	2.34154	0.886058	2.64265	0.00822597	0.0280335
K16345	xanP; xanthine permease XanP	586.567	2.34366	0.410897	5.70377	1.1719e-08	6.78208e-07
K02573	napG; ferredoxin-type protein NapG	519.688	2.34524	0.513792	4.56456	5.00542e-06	7.41035e-05
K07474	xtmA; phage terminase small subunit	587.897	2.34698	0.517607	4.5343	5.77942e-06	8.23083e-05
K18101	rhlB; rhamnosyltransferase subunit B [EC:2.4.1.-]	26.257	2.34997	1.13234	2.07533	0.0379563	0.092538
K18009	budC; meso-butanediol dehydrogenase / (S,S)-butanediol dehydrogenase / diacetyl reductase [EC:1.1.1.- 1.1.1.76 1.1.1.304]	166.282	2.35077	0.548937	4.2824	1.84892e-05	0.000217035
K15785	doeD; L-2,4-diaminobutyrate transaminase [EC:2.6.1.76]	332.66	2.35191	0.608903	3.86254	0.000112215	0.000903563
K17224	soxB; sulfur-oxidizing protein SoxB	401.861	2.35218	0.604115	3.89359	9.87707e-05	0.000829984
K11691	K11691, dctS; two-component system, CitB family, sensor histidine kinase DctS [EC:2.7.13.3]	92.4582	2.35434	1.06486	2.21094	0.02704	0.0722048
K00813	aspC; aspartate aminotransferase [EC:2.6.1.1]	340.822	2.35575	0.604303	3.8983	9.68707e-05	0.000818362
K03290	nanT; MFS transporter, SHS family, sialic acid transporter	108.019	2.36759	0.647819	3.65472	0.000257466	0.00172643
K13275	isp; major intracellular serine protease [EC:3.4.21.-]	350.955	2.3699	0.788286	3.0064	0.00264365	0.0114486
K08368	yaaU; MFS transporter, putative metabolite transport protein	695.623	2.3728	0.480561	4.93757	7.9104e-07	1.72457e-05
K15737	csiD; protein CsiD	34.7534	2.37318	0.815945	2.9085	0.00363164	0.0149227
K10552	frcB; fructose transport system substrate-binding protein	421.776	2.37554	0.519379	4.5738	4.7895e-06	7.19103e-05
K16963	yxeO; putative amino-acid transport system ATP-binding protein [EC:3.6.3.-]	38.8172	2.37754	1.06401	2.23452	0.0254488	0.0687052
K12296	comX1_2; competence protein ComX	16.641	2.3777	1.11076	2.14061	0.0323057	0.081519
K02525	kdgR; LacI family transcriptional regulator, kdg operon repressor	190.798	2.37785	0.482788	4.92524	8.42551e-07	1.79989e-05
K05574	ndhC; NAD(P)H-quinone oxidoreductase subunit 3 [EC:1.6.5.3]	43.2894	2.3818	1.04672	2.2755	0.022876	0.0642702
K12203	dotB, traJ; defect in organelle trafficking protein DotB	78.6036	2.38413	0.879766	2.70995	0.00672925	0.0240884
K08161	mdtG; MFS transporter, DHA1 family, multidrug resistance protein	1448.39	2.38413	0.582844	4.09052	4.30415e-05	0.0004315
K11925	sgrR; SgrR family transcriptional regulator	31.8469	2.39105	0.83813	2.85284	0.0043331	0.0170524
K12684	esp, sigA, sepA; serine protease autotransporter [EC:3.4.21.-]	20.6647	2.39439	1.14658	2.08829	0.0367714	0.0904858
K02840	waaB, rfaB; UDP-D-galactose:(glucosyl)LPS alpha-1,6-D-galactosyltransferase [EC:2.4.1.-]	240.661	2.39501	0.600082	3.99113	6.57589e-05	0.00061562
K14660	nodE; nodulation protein E [EC:2.3.1.-]	490.867	2.39536	0.517244	4.63102	3.63877e-06	5.7911e-05
K03972	pspE; phage shock protein E	166.6	2.39681	0.523618	4.5774	4.70784e-06	7.10578e-05
K10553	frcC; fructose transport system permease protein	420.749	2.40044	0.5219	4.59943	4.23645e-06	6.61011e-05
K10748	tus, tau; DNA replication terminus site-binding protein	25.611	2.4039	0.949278	2.53234	0.0113303	0.0363901
K07269	ytfB; uncharacterized protein	30.3667	2.40595	0.857086	2.80713	0.00499855	0.0191346
K19236	ycfS; L,D-transpeptidase YcfS	30.3667	2.40595	0.857086	2.80713	0.00499855	0.0191346
K14056	puuR; HTH-type transcriptional regulator, repressor for puuD	27.3871	2.4067	0.874744	2.75132	0.00593549	0.022058
K09470	puuA; gamma-glutamylputrescine synthase [EC:6.3.1.11]	71.5551	2.40771	0.765578	3.14496	0.00166111	0.00799291
K11534	deoR; DeoR family transcriptional regulator, deoxyribose operon repressor	277.289	2.41119	0.727255	3.31546	0.000914929	0.00483757
K07702	dpiA, citB; two-component system, CitB family, response regulator CitB	32.1071	2.41122	0.841643	2.86489	0.00417153	0.0165149
K16370	pfkB; 6-phosphofructokinase 2 [EC:2.7.1.11]	494.582	2.41241	0.507392	4.75452	1.98921e-06	3.56714e-05
K12214	icmL, traM, dotI; intracellular multiplication protein IcmL	80.5847	2.42549	0.875229	2.77126	0.00558392	0.0209718
K10220	ligJ; 4-oxalmesaconate hydratase [EC:4.2.1.83]	131.614	2.42563	0.630573	3.84671	0.000119714	0.000949066
K16703	wcaL, amsK; colanic acid/amylovoran biosynthesis glycosyltransferase [EC:2.4.-.-]	24.9428	2.42695	0.928803	2.61299	0.0089754	0.030104
K01355	ompT; omptin [EC:3.4.23.49]	22.8827	2.42971	1.01104	2.40319	0.0162529	0.0484066
K17225	soxC; sulfane dehydrogenase subunit SoxC	343.659	2.43134	0.63196	3.84731	0.000119423	0.000947935
K18923	stbD; antitoxin StbD	41.8915	2.43964	0.738311	3.30435	0.000951968	0.00500432
K07349	fimG; minor fimbrial subunit	57.5712	2.44518	0.807235	3.02909	0.00245295	0.0107902
K02639	petF; ferredoxin	173.669	2.44571	1.05853	2.31047	0.0208621	0.0599044
K16321	gntP; high-affinity gluconate transporter	21.0116	2.44644	1.12341	2.17769	0.0294289	0.0769697
K07978	plmA; GntR family transcriptional regulator	42.087	2.4468	1.21424	2.01509	0.0438954	0.103152
K16066	ydfG; 3-hydroxy acid dehydrogenase / malonic semialdehyde reductase [EC:1.1.1.381 1.1.1.-]	436.909	2.4506	0.522915	4.68642	2.7803e-06	4.62125e-05
K15064	desA; syringate O-demethylase [EC:2.1.1.-]	16.2473	2.45334	1.13918	2.1536	0.0312712	0.079375
K05876	trg; methyl-accepting chemotaxis protein III, ribose and galactose sensor receptor	23.2383	2.45363	1.00976	2.42992	0.0151023	0.0457815
[truncated: 659 more rows]
