# Supplementary material for: Anti-Microbiota Vaccines Modulate the Tick Microbiome in a Taxon-Specific Manner
Source: Front Immunol. 2021 Jul 12;12:704621. doi: 10.3389/fimmu.2021.704621 (PMC8312226; doi:10.3389/fimmu.2021.704621)
Supplement: Supplementary Table 2 — Predicted genes (KO) with differential abundance in the ticks that fed on L. mesenteroides-immunized compared to mock-immunized mice. [file Table_2.xlsx]

## Sheet: Sheet1
Gene (KO)	Description	baseMean	log2FoldChange	lfcSE	stat	pvalue	padj
K10977	aksA; methanogen homocitrate synthase [EC:2.3.3.14 2.3.3.-]	25.204	-7.92086	2.93019	-2.70319	0.00686782	0.248316			Leuconostoc
K16176	mtmB; methylamine---corrinoid protein Co-methyltransferase [EC:2.1.1.248]	24.2032	-7.86309	2.85265	-2.75641	0.00584394	0.230159			PBS
K02249	comGG; competence protein ComGG	22.7616	-7.7736	3.06686	-2.53471	0.0112542	0.318819
K16929	K16929; energy-coupling factor transport system substrate-specific component	87.7508	-7.65719	2.25475	-3.39602	0.000683729	0.0690032
K14587	sgcE; protein sgcE [EC:5.1.3.-]	25.8769	-7.37832	2.53245	-2.91351	0.00357391	0.183205
K06441	E1.12.7.2G; ferredoxin hydrogenase gamma subunit [EC:1.12.7.2]	65.398	-7.22994	2.11922	-3.4116	0.000645823	0.068745
K18130	nalC; TetR/AcrR family transcriptional regulator, transcriptional repressor NalC	64.4738	-7.20986	2.16539	-3.32959	0.000869743	0.0773668
K12081	ptlE; type IV secretion system protein PtlE	64.3123	-7.20653	2.1917	-3.2881	0.00100866	0.0836078
K18906	mgrA; MarR family transcriptional regulator, multiple gene regulator MgrA	64.2559	-7.20525	2.1915	-3.28782	0.00100966	0.0836078
K14089	echD; ech hydrogenase subunit D	27.8813	-6.90779	1.71057	-4.0383	5.38395e-05	0.0105378
K19425	epsH; glycosyltransferase EpsH [EC:2.4.-.-]	11.6845	-6.82151	1.93632	-3.52293	0.000426806	0.0510507
K19052	hepC; heparan-sulfate lyase [EC:4.2.2.8]	11.5819	-6.79222	1.91287	-3.55079	0.00038407	0.0477059
K07333	flaJ-A, flaJ; archaeal flagellar protein FlaJ	7.30095	-6.14616	1.80534	-3.40442	0.000663037	NA
K07332	flaI-A, flaI; archaeal flagellar protein FlaI	7.19242	-6.12332	1.96304	-3.11931	0.00181278	NA
K19423	epsE; glycosyltransferase EpsE [EC:2.4.-.-]	15.4886	-6.0512	3.01726	-2.00553	0.0449063	0.577789
K07325	flaB-A, flaB; archaeal flagellin FlaB	6.78239	-6.04025	1.96037	-3.08117	0.00206189	NA
K19050	hepA; heparin lyase [EC:4.2.2.7]	6.34012	-5.93313	1.99248	-2.97777	0.00290357	NA
K16849	uxaA1; altronate dehydratase small subunit [EC:4.2.1.7]	141.027	-5.9079	2.09284	-2.8229	0.00475911	0.206548
K17050	clrA, serA; complex iron-sulfur molybdoenzyme family reductase subunit alpha	5.79623	-5.80695	1.90786	-3.04369	0.00233694	NA
K12071	traD; conjugal transfer pilus assembly protein TraD	66.1328	-5.80517	1.32617	-4.3774	1.20104e-05	0.00312597
K08589	rgpA_B; gingipain R [EC:3.4.22.37]	98.36	-5.8044	2.95002	-1.96758	0.0491161	0.59835
K04056	yscO, sctO; type III secretion protein O	24.0756	-5.78411	2.6787	-2.1593	0.0308269	0.509388
K04059	yscX, sctX; type III secretion protein X	24.0756	-5.78411	2.6787	-2.1593	0.0308269	0.509388
K15672	rifC_D; rifamycin polyketide synthase modules 7 and 8	4.86799	-5.56431	2.34728	-2.37053	0.0177626	NA
K03420	psmR; proteasome regulatory subunit	4.37385	-5.41115	2.04642	-2.6442	0.00818835	NA
K19504	gfrE; glucoselysine-6-phosphate deglycase	9.77695	-5.3812	1.76305	-3.05221	0.00227164	0.137627
K18371	acmA; acetone monooxygenase (methyl acetate-forming) [EC:1.14.13.226]	4.25181	-5.3779	2.12508	-2.53068	0.0113842	NA
K03537	POP5; ribonuclease P/MRP protein subunit POP5 [EC:3.1.26.5]	16.5979	-5.37582	1.8567	-2.89537	0.00378711	0.186584
K18846	npmA; 16S rRNA (adenine(1408)-N(1))-methyltransferase [EC:2.1.1.180]	4.23859	-5.36895	2.35009	-2.28457	0.0223378	NA
K09746	K09746; uncharacterized protein	4.22586	-5.3597	2.19614	-2.44051	0.0146664	NA
K19272	aph3-I; aminoglycoside 3'-phosphotransferase I [EC:2.7.1.95]	4.25226	-5.34431	2.38473	-2.24105	0.0250227	NA
K14084	mttC; trimethylamine corrinoid protein	25.3713	-5.3171	2.49789	-2.12864	0.0332844	0.526085
K17052	clrC, serC; complex iron-sulfur molybdoenzyme family reductase subunit gamma	4.07724	-5.2954	2.0019	-2.64518	0.00816469	NA
K14091	echF; ech hydrogenase subunit F	24.8492	-5.28724	2.57294	-2.05494	0.0398844	0.555141
K16180	pylB; methylornithine synthase [EC:5.4.99.58]	24.663	-5.2762	2.57112	-2.0521	0.0401595	0.555141
K16181	pylC; pyrrolysine biosynthesis protein PylC	24.663	-5.2762	2.57112	-2.0521	0.0401595	0.555141
K16182	pylD; pyrrolysine biosynthesis protein PylD	24.663	-5.2762	2.57112	-2.0521	0.0401595	0.555141
K19170	dndC; DNA sulfur modification protein DndC	13.672	-5.25529	1.50288	-3.49681	0.000470856	0.0552956
K14440	SMARCAL1, HARP; SWI/SNF-related matrix-associated actin-dependent regulator of chromatin subfamily A-like protein 1 [EC:3.6.4.12]	3.88122	-5.24317	2.36158	-2.2202	0.0264055	NA
K06120	dhaB; glycerol dehydratase large subunit [EC:4.2.1.30]	3.98544	-5.20599	2.44667	-2.12779	0.0333546	NA
K18975	ebr, qacEdelta1; small multidrug resistance pump	5.90003	-5.18555	1.82801	-2.83672	0.00455793	NA
K00211	TYR1; prephenate dehydrogenase (NADP+) [EC:1.3.1.13]	3.67557	-5.17163	2.37502	-2.17751	0.0294423	NA
K01865	hab; (hydroxyamino)benzene mutase [EC:5.4.4.1]	3.63165	-5.15152	2.36532	-2.17794	0.0294107	NA
K17363	urdA; urocanate reductase [EC:1.3.99.33]	718.02	-5.08363	1.06855	-4.75752	1.95989e-06	0.000602805
K06021	E3.6.3.27; phosphate-transporting ATPase [EC:3.6.3.27]	3.43599	-5.07256	2.3721	-2.13843	0.0324823	NA
K07331	flaH-A, flaH; archaeal flagellar protein FlaH	3.41976	-5.06018	2.00619	-2.52228	0.0116596	NA
K16964	ddhA; dimethylsulfide dehydrogenase subunit alpha [EC:1.8.2.4]	3.4703	-5.05803	2.18512	-2.31476	0.0206261	NA
K05999	E3.4.21.101; xanthomonalisin [EC:3.4.21.101]	10.9703	-5.02206	1.66765	-3.01146	0.00259997	0.148613
K06936	K06936; uncharacterized protein	3.1227	-4.93361	1.85021	-2.66652	0.00766416	NA
K19301	aac6-II; aminoglycoside 6'-N-acetyltransferase II [EC:2.3.1.82]	3.06889	-4.88656	2.1863	-2.23508	0.0254118	NA
K07103	K07103; uncharacterized protein	2.97501	-4.85747	1.9168	-2.53415	0.011272	NA
K07446	trm-G10; tRNA (guanine10-N2)-dimethyltransferase [EC:2.1.1.213]	2.97501	-4.85747	1.9168	-2.53415	0.011272	NA
K09133	K09133; uncharacterized protein	100.085	-4.85477	1.20766	-4.01999	5.82011e-05	0.0110565
K12070	traI; conjugal transfer pilus assembly protein TraI	2.91476	-4.82875	2.44037	-1.9787	0.0478503	NA
K15904	kae1-bud32; bifunctional N6-L-threonylcarbamoyladenine synthase / protein kinase Bud32 [EC:2.3.1.234 2.7.11.1]	2.89094	-4.82023	2.08392	-2.31306	0.0207194	NA
K00590	E2.1.1.113; site-specific DNA-methyltransferase (cytosine-N4-specific) [EC:2.1.1.113]	2.85225	-4.81687	2.26311	-2.12843	0.0333013	NA
K13820	fliR-flhB; flagellar biosynthetic protein FliR/FlhB	225.913	-4.78045	1.07575	-4.44381	8.83786e-06	0.00259472
K19545	lnuA_C_D_E, lin; lincosamide nucleotidyltransferase A/C/D/E	234.366	-4.78028	1.6868	-2.83393	0.00459794	0.206237
K04097	HPGDS; prostaglandin-H2 D-isomerase / glutathione transferase [EC:5.3.99.2 2.5.1.18]	2.72074	-4.74362	2.17128	-2.18471	0.0289105	NA
K04014	nrfC; protein NrfC	350.621	-4.701	0.907192	-5.18193	2.19605e-07	7.91228e-05
K04015	nrfD; protein NrfD	350.46	-4.70032	0.907193	-5.18117	2.205e-07	7.91228e-05
K18075	tphA3; terephthalate 1,2-dioxygenase oxygenase component beta subunit [EC:1.14.12.15]	2.62291	-4.69116	2.17626	-2.15561	0.031114	NA
K19209	blaOXA-42; beta-lactamase class D OXA-42 [EC:3.5.2.6]	2.62291	-4.69116	2.17626	-2.15561	0.031114	NA
K07330	flaG-A, flaG; archaeal flagellar protein FlaG	2.60444	-4.67568	2.04195	-2.28981	0.0220321	NA
K05304	NANS, SAS; sialic acid synthase [EC:2.5.1.56 2.5.1.57 2.5.1.132]	6.07828	-4.66527	1.84099	-2.5341	0.0112735	NA
K11176	purO; IMP cyclohydrolase [EC:3.5.4.10]	2.55279	-4.64841	2.25856	-2.05813	0.0395777	NA
K18974	sul1; dihydropteroate synthase type 1 [EC:2.5.1.15]	4.02011	-4.62855	1.82837	-2.53152	0.011357	NA
K10673	strA; streptomycin 3"-kinase [EC:2.7.1.87]	3.99531	-4.62176	1.77224	-2.60787	0.00911083	NA
K19057	merD; MerR family transcriptional regulator, mercuric resistance operon regulatory protein	3.84883	-4.59968	1.78897	-2.57113	0.0101367	NA
K19059	merE; mercuric ion transport protein	3.84883	-4.59968	1.78897	-2.57113	0.0101367	NA
K07179	RIOK2; RIO kinase 2 [EC:2.7.11.1]	2.48936	-4.59866	2.08791	-2.20252	0.0276286	NA
K02922	RP-L37e, RPL37; large subunit ribosomal protein L37e	2.42975	-4.57428	2.1027	-2.17543	0.0295981	NA
K02927	RP-L40e, RPL40; large subunit ribosomal protein L40e	2.42975	-4.57428	2.1027	-2.17543	0.0295981	NA
K02944	RP-LX, rplX; large subunit ribosomal protein LX	2.42975	-4.57428	2.1027	-2.17543	0.0295981	NA
K03042	rpoA2; DNA-directed RNA polymerase subunit A" [EC:2.7.7.6]	2.42975	-4.57428	2.1027	-2.17543	0.0295981	NA
K03055	rpoK; DNA-directed RNA polymerase subunit K [EC:2.7.7.6]	2.42975	-4.57428	2.1027	-2.17543	0.0295981	NA
K04484	radB; DNA repair protein RadB	2.42975	-4.57428	2.1027	-2.17543	0.0295981	NA
K06943	NOG1; nucleolar GTP-binding protein	2.42975	-4.57428	2.1027	-2.17543	0.0295981	NA
K07055	TRM12, TYW2; tRNA wybutosine-synthesizing protein 2 [EC:2.5.1.114]	2.42975	-4.57428	2.1027	-2.17543	0.0295981	NA
K07557	tgtA2; archaeosine synthase [EC:2.6.1.97]	2.42975	-4.57428	2.1027	-2.17543	0.0295981	NA
K07562	NMD3; nonsense-mediated mRNA decay protein 3	2.42975	-4.57428	2.1027	-2.17543	0.0295981	NA
K07579	K07579; putative methylase	2.42975	-4.57428	2.1027	-2.17543	0.0295981	NA
K07728	K07728; putative transcriptional regulator	2.42975	-4.57428	2.1027	-2.17543	0.0295981	NA
K08971	K08971; putative membrane protein	2.42975	-4.57428	2.1027	-2.17543	0.0295981	NA
K09119	cgi121; KEOPS complex subunit Cgi121	2.42975	-4.57428	2.1027	-2.17543	0.0295981	NA
K09728	K09728; uncharacterized protein	2.42975	-4.57428	2.1027	-2.17543	0.0295981	NA
K09730	K09730; uncharacterized protein	2.42975	-4.57428	2.1027	-2.17543	0.0295981	NA
K09739	mptD; dihydroneopterin aldolase [EC:4.1.2.25]	2.42975	-4.57428	2.1027	-2.17543	0.0295981	NA
K09741	pcc1; KEOPS complex subunit Pcc1	2.42975	-4.57428	2.1027	-2.17543	0.0295981	NA
K07731	K07731; putative transcriptional regulator	2.40529	-4.55518	2.25944	-2.01607	0.043793	NA
K01535	PMA1, PMA2; H+-transporting ATPase [EC:3.6.3.6]	7.74313	-4.55022	1.62979	-2.7919	0.00523992	0.214895
K01023	assT; arylsulfate sulfotransferase [EC:2.8.2.22]	16.1556	-4.54968	1.55024	-2.93482	0.0033374	0.174368
K01492	purNH; phosphoribosylglycinamide/phosphoribosylaminoimidazolecarboxamide formyltransferase [EC:2.1.2.2 2.1.2.3]	209.512	-4.54728	2.04422	-2.22446	0.0261177	0.475194
K06984	K06984; beta-ribofuranosylaminobenzene 5'-phosphate synthase [EC:2.4.2.54]	2.32268	-4.50886	2.10249	-2.14454	0.0319899	NA
K07721	K07721; ArsR family transcriptional regulator	2.32268	-4.50886	2.10249	-2.14454	0.0319899	NA
K07049	K07049; TatD-related deoxyribonuclease	2.30622	-4.50187	2.12906	-2.11449	0.0344734	NA
K08598	yopJ; YopJ protease family	3.37569	-4.45297	1.91692	-2.32298	0.0201801	NA
K04962	RYR2; ryanodine receptor 2	2.32258	-4.43487	2.23322	-1.98587	0.047048	NA
K03326	TC.DCUC, dcuC, dcuD; C4-dicarboxylate transporter, DcuC family	1083.61	-4.39905	1.027	-4.28338	1.84073e-05	0.00440455
K09732	K09732; uncharacterized protein	2.12454	-4.38882	2.10566	-2.0843	0.0371332	NA
K13040	ttrS; two-component system, LuxR family, sensor histidine kinase TtrS [EC:2.7.13.3]	669.094	-4.38458	1.25925	-3.48191	0.000497859	0.0574227
K15527	K15527; cysteate synthase [EC:2.5.1.76]	146.292	-4.37363	1.21807	-3.59063	0.000329878	0.0434833
K07783	uhpC; MFS transporter, OPA family, sugar phosphate sensor protein UhpC	548.117	-4.34656	1.22031	-3.56185	0.000368249	0.0466377
K10794	prdB; D-proline reductase (dithiol) PrdB [EC:1.21.4.1]	466.812	-4.30562	1.15421	-3.73037	0.000191197	0.0301205
K13041	ttrR; two-component system, LuxR family, response regulator TtrR	368.575	-4.28022	1.39519	-3.06784	0.00215613	0.136534
K03044	rpoB1; DNA-directed RNA polymerase subunit B' [EC:2.7.7.6]	1.96856	-4.27713	2.14372	-1.99519	0.0460221	NA
K03045	rpoB2; DNA-directed RNA polymerase subunit B" [EC:2.7.7.6]	1.96856	-4.27713	2.14372	-1.99519	0.0460221	NA
K03539	RPP1, RPP30; ribonuclease P/MRP protein subunit RPP1 [EC:3.1.26.5]	1.96856	-4.27713	2.14372	-1.99519	0.0460221	NA
K03725	K03725; archaea-specific helicase [EC:3.6.4.-]	1.96856	-4.27713	2.14372	-1.99519	0.0460221	NA
K07163	K07163; uncharacterized protein	1.96856	-4.27713	2.14372	-1.99519	0.0460221	NA
K07585	K07585; tRNA methyltransferase	1.96856	-4.27713	2.14372	-1.99519	0.0460221	NA
K07730	K07730; putative transcriptional regulator	1.96856	-4.27713	2.14372	-1.99519	0.0460221	NA
K09150	K09150; uncharacterized protein	1.96856	-4.27713	2.14372	-1.99519	0.0460221	NA
K09743	K09743; uncharacterized protein	1.96856	-4.27713	2.14372	-1.99519	0.0460221	NA
K18933	mfnA, adc; tyrosine decarboxylase / aspartate 1-decarboxylase [EC:4.1.1.25 4.1.1.11]	1.96856	-4.27713	2.14372	-1.99519	0.0460221	NA
K07812	torZ; trimethylamine-N-oxide reductase (cytochrome c) [EC:1.7.2.3]	262.486	-4.25635	0.874395	-4.86777	1.12867e-06	0.000364503
K00844	HK; hexokinase [EC:2.7.1.1]	116.504	-4.22457	1.288	-3.27995	0.00103826	0.0848878
K18325	ramA; AraC family of transcriptional regulator, multidrug resistance transcriptional activator	3.05495	-4.18754	1.8774	-2.2305	0.0257141	NA
K18590	dfrA12, dhfr; dihydrofolate reductase (trimethoprim resistance protein) [EC:1.5.1.3]	3.05495	-4.18754	1.8774	-2.2305	0.0257141	NA
K18790	blaOXA-1; beta-lactamase class D OXA-1 [EC:3.5.2.6]	3.05495	-4.18754	1.8774	-2.2305	0.0257141	NA
K18824	sul2; dihydropteroate synthase type 2 [EC:2.5.1.15]	3.05495	-4.18754	1.8774	-2.2305	0.0257141	NA
K19056	tetD; AraC family transcriptional regulator, transposon Tn10 TetD protein	3.05495	-4.18754	1.8774	-2.2305	0.0257141	NA
K19275	aac3-II; aminoglycoside 3-N-acetyltransferase II [EC:2.3.1.81]	3.05495	-4.18754	1.8774	-2.2305	0.0257141	NA
K18431	legF, ptmB; CMP-N,N'-diacetyllegionaminic acid synthase [EC:2.7.7.82]	205.468	-4.13639	1.53299	-2.69826	0.0069704	0.248316
K02763	PTS-Dgl-EIIA, gamP; PTS system, D-glucosamine-specific IIA component [EC:2.7.1.-]	202.985	-4.13479	1.46553	-2.82137	0.00478192	0.206548
K16951	asrB; anaerobic sulfite reductase subunit B	311.725	-4.12601	0.96627	-4.27004	1.95438e-05	0.00450834
K19422	epsD; glycosyltransferase EpsD [EC:2.4.-.-]	50.4798	-4.12287	1.4622	-2.81964	0.0048078	0.206548
K15022	fdhB; formate dehydrogenase (NADP+) beta subunit [EC:1.17.1.10]	103.353	-4.09085	1.10687	-3.69587	0.000219135	0.0324602
K09711	K09711; uncharacterized protein	200.567	-4.03578	1.52989	-2.63795	0.00834081	0.2667
K00385	asrC; anaerobic sulfite reductase subunit C	328.34	-4.03488	0.922092	-4.37579	1.20993e-05	0.00312597
K16950	asrA; anaerobic sulfite reductase subunit A	328.34	-4.03488	0.922092	-4.37579	1.20993e-05	0.00312597
K17624	engCP, engBF, endoEF; endo-alpha-N-acetylgalactosaminidase [EC:3.2.1.97]	159.574	-4.01647	1.87528	-2.1418	0.0322096	0.517517
K10795	prdD; D-proline reductase (dithiol)-stabilizing protein PrdD	265.578	-4.00088	0.958951	-4.17214	3.01752e-05	0.00649672
K10796	prdE; D-proline reductase (dithiol)-stabilizing protein PrdE	265.578	-4.00088	0.958951	-4.17214	3.01752e-05	0.00649672
K16875	hmfG; 2,5-furandicarboxylate decarboxylase 2	79.8634	-3.99821	1.15792	-3.45293	0.000554535	0.0617542
K10793	prdA; D-proline reductase (dithiol) PrdA [EC:1.21.4.1]	281.556	-3.9846	0.964319	-4.13203	3.59566e-05	0.00749173
K00011	AKR1B; aldehyde reductase [EC:1.1.1.21]	26.1992	-3.96452	1.47076	-2.69555	0.00702731	0.248316
K18120	4hbD, abfH; 4-hydroxybutyrate dehydrogenase [EC:1.1.1.61]	274.64	-3.95059	1.91622	-2.06166	0.0392405	0.555027
K14128	mvhG, vhuG, vhcG; F420-non-reducing hydrogenase small subunit [EC:1.12.99.- 1.8.98.5]	23.7073	-3.93318	1.37839	-2.85347	0.00432449	0.200902
K04018	nrfG; formate-dependent nitrite reductase complex subunit NrfG	189.638	-3.88097	0.950914	-4.0813	4.47838e-05	0.00903934
K02850	waaY, rfaY; heptose II phosphotransferase [EC:2.7.1.-]	93.9227	-3.802	1.04114	-3.65175	0.000260461	0.0367959
K04794	PTH2; peptidyl-tRNA hydrolase, PTH2 family [EC:3.1.1.29]	203.605	-3.77797	1.12093	-3.37038	0.000750633	0.0734597
K15765	tmoF, tbuC, touF; toluene monooxygenase electron transfer component [EC:1.18.1.3]	22.5733	-3.77231	1.53156	-2.46306	0.0137758	0.349096
K15550	mdtP; outer membrane protein, multidrug efflux system	90.3923	-3.74492	1.16578	-3.21237	0.00131645	0.0995432
K16850	uxaA2; altronate dehydratase large subunit [EC:4.2.1.7]	222.537	-3.72837	1.77046	-2.10587	0.0352155	0.533937
K07792	dcuB; anaerobic C4-dicarboxylate transporter DcuB	525.549	-3.72376	0.7624	-4.88426	1.0382e-06	0.000352932
K07069	K07069; uncharacterized protein	294.762	-3.71949	1.30894	-2.8416	0.00448879	0.202749
K17680	PEO1; twinkle protein [EC:3.6.4.12]	175.673	-3.70812	1.50923	-2.45696	0.0140118	0.349428
K07821	torY; trimethylamine-N-oxide reductase (cytochrome c), cytochrome c-type subunit TorY	145.824	-3.68214	1.07612	-3.42167	0.000622381	0.0681349
K18119	sucD; succinate-semialdehyde dehydrogenase [EC:1.2.1.76]	39.3875	-3.67754	1.20268	-3.05778	0.00222983	0.137627
K03835	mtr; tryptophan-specific transport protein	196.916	-3.58633	0.91051	-3.93881	8.1886e-05	0.0139185
K17463	dgaF; 2-dehydro-3-deoxy-phosphogluconate aldolase [EC:4.1.2.14]	27.3563	-3.56334	1.60074	-2.22606	0.02601	0.475194
K16845	suyA; (2R)-sulfolactate sulfo-lyase subunit alpha [EC:4.4.1.24]	28.5246	-3.55814	1.53047	-2.32488	0.0200786	0.421064
K16846	suyB; (2R)-sulfolactate sulfo-lyase subunit beta [EC:4.4.1.24]	28.5246	-3.55814	1.53047	-2.32488	0.0200786	0.421064
K11031	slo; thiol-activated cytolysin	223.184	-3.54994	1.0554	-3.36359	0.000769351	0.0741678
K02778	PTS-Glc-EIIB, ptsG; PTS system, glucose-specific IIB component [EC:2.7.1.199]	3.95164	-3.51503	1.75775	-1.99973	0.0455293	NA
K16701	amsD; amylovoran biosynthesis glycosyltransferase AmsD [EC:2.4.-.-]	3.95164	-3.51503	1.75775	-1.99973	0.0455293	NA
K12139	hyfD; hydrogenase-4 component D [EC:1.-.-.-]	87.2046	-3.50647	1.02958	-3.40573	0.000659884	0.068745
K02565	nagC; N-acetylglucosamine repressor	97.4764	-3.47598	0.941089	-3.69357	0.000221125	0.0324602
K14126	mvhA, vhuA, vhcA; F420-non-reducing hydrogenase large subunit [EC:1.12.99.- 1.8.98.5]	24.1242	-3.4667	1.37729	-2.51703	0.0118348	0.330913
K06073	ABC.VB12.P, btuC; vitamin B12 transport system permease protein	95.1902	-3.46303	1.047	-3.30757	0.000941095	0.0799807
K07109	K07109; uncharacterized protein	328.482	-3.46219	0.808294	-4.28333	1.8412e-05	0.00440455
K03931	ygjK; putative isomerase	79.3155	-3.42718	1.14687	-2.98829	0.00280545	0.157569
K07803	zraP; zinc resistance-associated protein	75.322	-3.4247	1.12909	-3.03316	0.00242008	0.140823
K07544	bbsF; benzylsuccinate CoA-transferase BbsF subunit [EC:2.8.3.15]	7.73671	-3.41966	1.39128	-2.45792	0.0139745	0.349428
K16153	K16153; glycogen phosphorylase/synthase [EC:2.4.1.1 2.4.1.11]	180.896	-3.41823	1.07856	-3.16926	0.00152829	0.105013
K03279	waaJ, rfaJ; UDP-glucose:(galactosyl)LPS alpha-1,2-glucosyltransferase [EC:2.4.1.58]	69.2105	-3.41768	1.18778	-2.87737	0.00401009	0.193292
K12069	traA; conjugal transfer pilus assembly protein TraA	104.105	-3.38869	1.05662	-3.2071	0.0013408	0.0995432
K14534	abfD; 4-hydroxybutyryl-CoA dehydratase / vinylacetyl-CoA-Delta-isomerase [EC:4.2.1.120 5.3.3.3]	440.54	-3.38613	1.21694	-2.7825	0.00539421	0.217758
K07128	K07128; uncharacterized protein	8.58886	-3.36489	1.60594	-2.09528	0.0361464	0.537949
K18346	vanW; vancomycin resistance protein VanW	579.551	-3.35866	1.19426	-2.81233	0.00491846	0.207636
K08138	xylE; MFS transporter, SP family, xylose:H+ symportor	376.802	-3.35082	0.884995	-3.78626	0.000152933	0.0246948
K10709	frlC; fructoselysine 3-epimerase [EC:5.1.3.41]	152.119	-3.32214	1.10562	-3.00477	0.00265778	0.150584
K17468	dgaE; D-glucosaminate-6-phosphate ammonia-lyase [EC:4.3.1.29]	27.6519	-3.31373	1.60101	-2.06977	0.038474	0.549787
K05811	yfiM; putative lipoprotein	123.93	-3.28634	0.967087	-3.39818	0.00067835	0.0690032
K16651	pduX; L-threonine kinase [EC:2.7.1.177]	233.517	-3.26659	1.04206	-3.13473	0.00172012	0.112222
K00437	hydB; [NiFe] hydrogenase large subunit [EC:1.12.2.1]	30.5142	-3.25407	1.25645	-2.5899	0.00960042	0.288415
K04020	eutD; phosphotransacetylase	62.1534	-3.25198	1.18413	-2.7463	0.00602715	0.234514
K14978	ssrA; two-component system, LuxR family, secretion system sensor histidine kinase SsrA	11.7199	-3.18351	1.56122	-2.03911	0.0414386	0.556509
K15344	sseB; secreted effector protein SseB	11.7199	-3.18351	1.56122	-2.03911	0.0414386	0.556509
K15345	sseC; secreted effector protein SseC	11.7199	-3.18351	1.56122	-2.03911	0.0414386	0.556509
K15346	sseD; secreted effector protein SseD	11.7199	-3.18351	1.56122	-2.03911	0.0414386	0.556509
K15368	sscA; secretion system chaperone SscA	11.7199	-3.18351	1.56122	-2.03911	0.0414386	0.556509
K09979	K09979; uncharacterized protein	185.309	-3.16616	0.912672	-3.46911	0.000522183	0.0591716
K11958	natE; neutral amino acid transport system ATP-binding protein	14.8046	-3.1599	1.27537	-2.47764	0.0132256	0.34533
K07059	K07059; uncharacterized protein	14.0988	-3.15192	1.59286	-1.97878	0.0478404	0.591956
K19510	gfrF; fructoselysine-6-phosphate deglycase	149.478	-3.12725	1.06424	-2.93847	0.00329841	0.174368
K11527	K11527; two-component system, sensor histidine kinase and response regulator [EC:2.7.13.3]	374.275	-3.12273	0.787821	-3.96376	7.37797e-05	0.0128795
K01460	gsp; glutathionylspermidine amidase/synthetase [EC:3.5.1.78 6.3.1.8]	57.5048	-3.11713	1.06215	-2.93474	0.00333831	0.174368
K13636	dsdC; LysR family transcriptional regulator, D-serine deaminase activator	52.3148	-3.1029	0.980581	-3.16435	0.00155429	0.105397
K02511	hpaX; MFS transporter, ACS family, 4-hydroxyphenylacetate permease	5.2309	-3.08614	1.33833	-2.30597	0.0211122	NA
K16346	xanQ; xanthine permease XanQ	78.5005	-3.07926	1.08005	-2.85103	0.00435784	0.200902
K16915	cbiL; nickel transport protein	169.583	-3.05193	0.861877	-3.54102	0.00039858	0.0485741
K15974	emrR, mprA; MarR family transcriptional regulator, negative regulator of the multidrug operon emrRAB	173.328	-3.03265	0.998306	-3.0378	0.00238313	0.139933
K07791	dcuA; anaerobic C4-dicarboxylate transporter DcuA	921.976	-3.03165	0.914009	-3.31687	0.000910329	0.0783976
K05599	antA; anthranilate 1,2-dioxygenase (deaminating, decarboxylating) large subunit [EC:1.14.12.1]	26.7282	-3.0234	1.1248	-2.68795	0.0071892	0.248316
K05600	antB; anthranilate 1,2-dioxygenase (deaminating, decarboxylating) small subunit [EC:1.14.12.1]	26.7282	-3.0234	1.1248	-2.68795	0.0071892	0.248316
K11311	antC; anthranilate 1,2-dioxygenase reductase component [EC:1.18.1.-]	26.7282	-3.0234	1.1248	-2.68795	0.0071892	0.248316
K00996	rfbP; undecaprenyl-phosphate galactose phosphotransferase [EC:2.7.8.6]	196.12	-3.00264	0.778622	-3.85636	0.00011509	0.0190606
K00456	CDO1; cysteine dioxygenase [EC:1.13.11.20]	23.2035	-2.99587	1.21779	-2.46009	0.0138903	0.349096
K14087	echB; ech hydrogenase subunit B	36.3737	-2.98799	1.1036	-2.7075	0.0067792	0.248244
K06909	xtmB; phage terminase large subunit	236.124	-2.96869	0.797777	-3.7212	0.00019828	0.0304926
K16444	gtfB, gtfE; vancomycin aglycone glucosyltransferase [EC:2.4.1.310]	8.2406	-2.96556	1.51093	-1.96273	0.0496775	0.599941
K12144	hyfI; hydrogenase-4 component I [EC:1.-.-.-]	53.8814	-2.95335	1.05791	-2.7917	0.00524319	0.214895
K01026	pct; propionate CoA-transferase [EC:2.8.3.1]	772.348	-2.93408	0.882614	-3.32431	0.000886382	0.0773668
K10710	frlD; fructoselysine 6-kinase [EC:2.7.1.218]	265.3	-2.9074	1.01623	-2.86095	0.00422371	0.200816
K19311	lipV; lipase [EC:3.1.1.-]	7.41801	-2.90681	1.47241	-1.97419	0.0483606	0.594973
K16139	uidB, gusB; glucuronide carrier protein	100.167	-2.90045	1.11319	-2.60552	0.0091735	0.283501
K19271	catA; chloramphenicol O-acetyltransferase type A [EC:2.3.1.28]	1524.61	-2.89907	1.10042	-2.63451	0.00842597	0.267109
K19088	cst1, cas8a; CRISPR-associated protein Cst1	74.6891	-2.89087	1.36356	-2.12008	0.033999	0.529289
K18866	vanXY; zinc D-Ala-D-Ala dipeptidase/carboxypeptidase [EC:3.4.13.22 3.4.17.14]	157.715	-2.88892	1.07423	-2.68928	0.00716063	0.248316
K07772	torR; two-component system, OmpR family, torCAD operon response regulator TorR	155.329	-2.8629	0.938629	-3.05009	0.00228775	0.137627
K00395	aprB; adenylylsulfate reductase, subunit B [EC:1.8.99.2]	175.906	-2.85737	0.892878	-3.20018	0.00137343	0.100496
K12142	hyfG; hydrogenase-4 component G [EC:1.-.-.-]	56.7007	-2.85717	1.02906	-2.7765	0.00549482	0.220441
K13921	pduQ; 1-propanol dehydrogenase	19.5401	-2.82028	1.33381	-2.11446	0.034476	0.529289
K16962	yxeN; putative amino-acid transport system permease protein	108.738	-2.81889	0.915864	-3.07784	0.00208505	0.13334
K00683	QPCT; glutaminyl-peptide cyclotransferase [EC:2.3.2.5]	103.678	-2.81616	1.04541	-2.69384	0.00706334	0.248316
K02852	wecG, rffM; UDP-N-acetyl-D-mannosaminouronate:lipid I N-acetyl-D-mannosaminouronosyltransferase [EC:2.4.1.180]	58.4187	-2.80862	0.952064	-2.95004	0.00317737	0.172984
K13920	pduE; propanediol dehydratase small subunit [EC:4.2.1.28]	67.1179	-2.80529	0.99074	-2.83151	0.00463293	0.206373
K16961	yxeM; putative amino-acid transport system substrate-binding protein	92.3258	-2.80453	0.972467	-2.88393	0.00392742	0.190731
K04032	eutT; ethanolamine utilization cobalamin adenosyltransferase [EC:2.5.1.17]	269.135	-2.80319	1.05916	-2.64663	0.00812985	0.263873
K12940	abgA; aminobenzoyl-glutamate utilization protein A	471.843	-2.80211	1.13852	-2.46117	0.0138483	0.349096
K01699	pduC; propanediol dehydratase large subunit [EC:4.2.1.28]	66.8923	-2.79995	0.990452	-2.82694	0.00469955	0.206548
K13919	pduD; propanediol dehydratase medium subunit [EC:4.2.1.28]	66.8244	-2.79831	0.990622	-2.82481	0.00473093	0.206548
K10697	rpaA; two-component system, OmpR family, response regulator RpaA	8.3385	-2.78521	1.17281	-2.37483	0.017557	0.392391
K03148	thiF; sulfur carrier protein ThiS adenylyltransferase [EC:2.7.7.73]	574.986	-2.78259	1.0909	-2.55073	0.0107496	0.309963
K00998	pssA; CDP-diacylglycerol---serine O-phosphatidyltransferase [EC:2.7.8.8]	260.058	-2.77541	0.826438	-3.35828	0.000784279	0.0744949
K11081	phnS; 2-aminoethylphosphonate transport system substrate-binding protein	45.3806	-2.76309	1.28941	-2.1429	0.0321208	0.517376
K08318	yihU; 4-hydroxybutyrate dehydrogenase / sulfolactaldehyde 3-reductase [EC:1.1.1.61 1.1.1.373]	45.4021	-2.7611	1.16592	-2.36817	0.0178763	0.396781
K17948	nanM; N-acetylneuraminate epimerase [EC:5.1.3.24]	56.1441	-2.7477	1.01503	-2.70701	0.00678919	0.248244
K04025	eutK; ethanolamine utilization protein EutK	44.9299	-2.74449	1.16528	-2.35523	0.0185114	0.403107
K03788	aphA; acid phosphatase (class B) [EC:3.1.3.2]	67.3042	-2.74354	1.0214	-2.68605	0.00723029	0.248406
K04019	eutA; ethanolamine utilization protein EutA	268.187	-2.72994	0.997906	-2.73567	0.00622534	0.238443
K09729	K09729; uncharacterized protein	358.427	-2.72753	1.20814	-2.25763	0.0239687	0.453999
K00986	ltrA; RNA-directed DNA polymerase [EC:2.7.7.49]	510.517	-2.7257	0.761618	-3.57883	0.00034513	0.044584
K19333	kdgR; IclR family transcriptional regulator, KDG regulon repressor	92.1919	-2.72426	0.953615	-2.85678	0.00427969	0.200816
K00086	dhaT; 1,3-propanediol dehydrogenase [EC:1.1.1.202]	120.088	-2.71822	0.891711	-3.04832	0.00230125	0.137627
K04026	eutL; ethanolamine utilization protein EutL	262.971	-2.71681	1.02962	-2.63866	0.00832343	0.2667
K11084	phnT; 2-aminoethylphosphonate transport system ATP-binding protein	43.9892	-2.7125	1.277	-2.12412	0.0336604	0.528985
K13480	ygeU, xdhC; xanthine dehydrogenase iron-sulfur-binding subunit	43.99	-2.71043	1.18283	-2.29148	0.0219357	0.437292
K00194	cdhD, acsD; acetyl-CoA decarbonylase/synthase complex subunit delta [EC:2.1.1.245]	247.763	-2.69529	0.991141	-2.71938	0.0065404	0.244991
K07014	K07014; uncharacterized protein	333.637	-2.66454	0.734414	-3.62812	0.000285493	0.0385289
K14138	acsB; acetyl-CoA synthase [EC:2.3.1.169]	247.779	-2.65735	0.999206	-2.65946	0.00782661	0.259241
K15023	acsE; 5-methyltetrahydrofolate corrinoid/iron sulfur protein methyltransferase [EC:2.1.1.258]	262.063	-2.64566	0.93883	-2.81804	0.00483184	0.206548
K11082	phnV; 2-aminoethylphosphonate transport system permease protein	42.1093	-2.64343	1.28463	-2.05774	0.0396154	0.555141
K11083	phnU; 2-aminoethylphosphonate transport system permease protein	42.1093	-2.64343	1.28463	-2.05774	0.0396154	0.555141
K11691	K11691, dctS; two-component system, CitB family, sensor histidine kinase DctS [EC:2.7.13.3]	80.5908	-2.63007	1.07775	-2.44034	0.0146735	0.35413
K14127	mvhD, vhuD, vhcD; F420-non-reducing hydrogenase iron-sulfur subunit [EC:1.12.99.- 1.8.98.5 1.8.98.6]	39.0643	-2.61989	1.07355	-2.44041	0.0146706	0.35413
K09824	virK; uncharacterized protein	247.971	-2.61734	0.787191	-3.32491	0.00088446	0.0773668
K07321	cooC; CO dehydrogenase maturation factor	645.147	-2.60685	1.00491	-2.59413	0.00948315	0.286758
K11534	deoR; DeoR family transcriptional regulator, deoxyribose operon repressor	245.532	-2.59957	0.805427	-3.22757	0.00124846	0.0995432
K04022	eutG; alcohol dehydrogenase	41.0069	-2.59687	1.17259	-2.21464	0.0267845	0.476587
K03385	nrfA; nitrite reductase (cytochrome c-552) [EC:1.7.2.2]	428.02	-2.5932	0.64805	-4.00154	6.2932e-05	0.0116137
K08178	JEN; MFS transporter, SHS family, lactate transporter	195.811	-2.58209	0.884774	-2.91836	0.00351875	0.181821
K19778	hdeB; acid stress chaperone HdeB	53.6267	-2.55365	1.06647	-2.39448	0.0166437	0.377638
K00532	E1.12.7.2; ferredoxin hydrogenase [EC:1.12.7.2]	293.867	-2.52161	0.988407	-2.55118	0.0107359	0.309963
K02508	hpaA; AraC family transcriptional regulator, 4-hydroxyphenylacetate 3-monooxygenase operon regulatory protein	46.6469	-2.5206	1.07284	-2.34946	0.0188006	0.406131
K09161	K09161; uncharacterized protein	65.4098	-2.51751	0.893965	-2.81612	0.00486072	0.206548
K00082	ribD2; 5-amino-6-(5-phosphoribosylamino)uracil reductase [EC:1.1.1.193]	175.901	-2.51565	0.948217	-2.65303	0.00797717	0.261546
K19540	frlA; fructoselysine transporter	39.6322	-2.51459	1.16099	-2.1659	0.0303191	0.508653
K18008	hydA; [NiFe] hydrogenase small subunit [EC:1.12.2.1]	31.98	-2.49967	1.16041	-2.15412	0.0312305	0.509388
K08363	merT; mercuric ion transport protein	304.742	-2.49609	0.816205	-3.05816	0.00222697	0.137627
K01630	garL; 2-dehydro-3-deoxyglucarate aldolase [EC:4.1.2.20]	388.09	-2.48417	0.785727	-3.16162	0.00156893	0.105397
K13874	K13874, araB; L-arabinonolactonase [EC:3.1.1.15]	122.054	-2.48209	0.857556	-2.89438	0.00379912	0.186584
K01085	agp; glucose-1-phosphatase [EC:3.1.3.10]	85.3777	-2.47209	0.854185	-2.89409	0.00380263	0.186584
K13927	citXG; holo-ACP synthase / triphosphoribosyl-dephospho-CoA synthase [EC:2.7.7.61 2.4.2.52]	94.4485	-2.47065	1.17771	-2.09784	0.0359191	0.5358
K15792	murEF; murE/murF fusion protein [EC:6.3.2.13 6.3.2.10]	134.461	-2.46853	1.2393	-1.99187	0.0463858	0.585513
K00879	fucK; L-fuculokinase [EC:2.7.1.51]	285.538	-2.4663	0.776257	-3.17717	0.00148722	0.104412
K00484	hpaC; flavin reductase (NADH) [EC:1.5.1.36]	199.117	-2.4584	0.778207	-3.15905	0.00158283	0.105397
K03780	ttdB; L(+)-tartrate dehydratase beta subunit [EC:4.2.1.32]	79.7655	-2.45835	1.07868	-2.27904	0.0226645	0.442267
K05711	hcaB; 2,3-dihydroxy-2,3-dihydrophenylpropionate dehydrogenase [EC:1.3.1.87]	38.295	-2.4544	1.16197	-2.11227	0.0346631	0.529289
K00197	cdhE, acsC; acetyl-CoA decarbonylase/synthase complex subunit gamma [EC:2.1.1.245]	256.656	-2.45095	0.954349	-2.56819	0.010223	0.29878
K07227	chuX; heme iron utilization protein	252.907	-2.44942	0.671041	-3.65018	0.000262055	0.0367959
K03813	modD; molybdenum transport protein [EC:2.4.2.-]	152.623	-2.44884	0.934313	-2.621	0.00876714	0.27356
K09994	phnO; aminoalkylphosphonate N-acetyltransferase [EC:2.3.1.-]	37.2117	-2.44165	1.08108	-2.25854	0.0239123	0.453999
K00366	nirA; ferredoxin-nitrite reductase [EC:1.7.7.1]	815.123	-2.43977	0.924033	-2.64035	0.00828199	0.2667
K16963	yxeO; putative amino-acid transport system ATP-binding protein [EC:3.6.3.-]	34.7458	-2.42945	1.05717	-2.29808	0.0215572	0.434386
K08722	yfbR; 5'-deoxynucleotidase [EC:3.1.3.89]	844.317	-2.42794	1.0639	-2.28212	0.0224825	0.440147
K13016	wbpB; UDP-N-acetyl-2-amino-2-deoxyglucuronate dehydrogenase [EC:1.1.1.335]	284.047	-2.42745	0.823118	-2.9491	0.00318705	0.172984
K17206	xltB; putative xylitol transport system permease protein	123.849	-2.42449	1.09357	-2.21704	0.0266203	0.476587
K11712	dctR; two-component system, LuxR family, response regulator DctR	291.903	-2.42269	0.837368	-2.89322	0.00381315	0.186584
K18842	chpS, chpBI; antitoxin ChpS	77.9625	-2.41879	1.2251	-1.97437	0.0483399	0.594973
K06039	ychN; uncharacterized protein involved in oxidation of intracellular sulfur	224.58	-2.41395	0.750491	-3.2165	0.00129764	0.0995432
K07494	K07494; putative transposase	63.7831	-2.41031	0.828195	-2.91031	0.00361067	0.183633
K18234	vat; virginiamycin A acetyltransferase [EC:2.3.1.-]	935.344	-2.40891	0.90651	-2.65735	0.00787588	0.259542
K00068	srlD; sorbitol-6-phosphate 2-dehydrogenase [EC:1.1.1.140]	133.372	-2.4021	0.92334	-2.60154	0.00928072	0.284096
K16793	aksE; methanogen homoaconitase small subunit [EC:4.2.1.114]	38.7197	-2.39747	1.07761	-2.22481	0.0260937	0.475194
K06887	K06887; uncharacterized protein	60.9022	-2.3872	0.952195	-2.50705	0.0121742	0.336039
K13651	mqsR; motility quorum-sensing regulator / GCU-specific mRNA interferase toxin	83.1336	-2.3866	1.03198	-2.31263	0.0207427	0.425325
K08321	lsrF; 3-hydroxy-5-phosphonooxypentane-2,4-dione thiolase [EC:2.3.1.245]	119.786	-2.37143	0.916712	-2.58688	0.00968482	0.289603
K08325	yqhD; NADP-dependent alcohol dehydrogenase [EC:1.1.-.-]	513.22	-2.36464	0.735575	-3.21468	0.00130592	0.0995432
K07640	cpxA; two-component system, OmpR family, sensor histidine kinase CpxA [EC:2.7.13.3]	356.274	-2.3605	0.697413	-3.38465	0.000712694	0.0708198
K06859	pgi1; glucose-6-phosphate isomerase, archaeal [EC:5.3.1.9]	89.9846	-2.36033	1.10837	-2.12955	0.0332089	0.526085
K18991	mtrA; AraC family transcriptional regulator, activator of mtrCDE	117.51	-2.34107	0.908632	-2.57647	0.00998134	0.294381
K09952	csn1, cas9; CRISPR-associated endonuclease Csn1 [EC:3.1.-.-]	318.72	-2.33747	0.874332	-2.67344	0.00750787	0.254006
K03818	wcaF; putative colanic acid biosynthesis acetyltransferase WcaF [EC:2.3.1.-]	397.676	-2.33694	0.733239	-3.18715	0.00143681	0.101982
K18429	legG, neuC2; GDP/UDP-N,N'-diacetylbacillosamine 2-epimerase (hydrolysing) [EC:3.2.1.184]	269.515	-2.33433	0.918517	-2.54142	0.0110404	0.316934
K13002	wbyL; glycosyltransferase [EC:2.4.1.-]	15.5918	-2.33242	1.14881	-2.0303	0.0423262	0.564845
K12242	pchC; pyochelin biosynthetic protein PchC	43.2386	-2.33154	1.08356	-2.15173	0.0314186	0.511166
K01667	tnaA; tryptophanase [EC:4.1.99.1]	697.794	-2.32196	0.695113	-3.34041	0.000836559	0.0763932
K01646	citD; citrate lyase subunit gamma (acyl carrier protein)	342.311	-2.30452	0.859217	-2.68212	0.00731575	0.250013
K02784	PTS-HPR.PTSH, ptsH; phosphocarrier protein HPr	341.829	-2.30389	0.805906	-2.85876	0.00425301	0.200816
K12138	hyfC; hydrogenase-4 component C [EC:1.-.-.-]	62.778	-2.30069	0.906485	-2.53804	0.0111476	0.317191
K12145	hyfJ; hydrogenase-4 component J [EC:1.-.-.-]	62.778	-2.30069	0.906485	-2.53804	0.0111476	0.317191
K11934	ompX; outer membrane protein X	49.8112	-2.29678	0.926163	-2.47989	0.0131423	0.34533
K03675	grxB; glutaredoxin 2	61.0672	-2.29632	0.91813	-2.50109	0.0123813	0.33886
K04024	eutJ; ethanolamine utilization protein EutJ	229.824	-2.29323	0.931664	-2.46143	0.0138384	0.349096
K08314	fsaB, talC; fructose-6-phosphate aldolase 2 [EC:4.1.2.-]	50.1553	-2.27869	1.01834	-2.23765	0.025244	0.467411
K09893	rraB; regulator of ribonuclease activity B	258.071	-2.26135	0.809235	-2.79443	0.00519911	0.214895
K13629	dsdX; D-serine transporter	46.8015	-2.24144	1.02283	-2.19142	0.0284216	0.489534
K12990	rfbF, rhlC; rhamnosyltransferase [EC:2.4.1.-]	200.342	-2.24116	0.90304	-2.4818	0.0130721	0.34533
K01096	pgpB; phosphatidylglycerophosphatase B [EC:3.1.3.27 3.1.3.81 3.1.3.4 3.6.1.27]	285.842	-2.23654	0.755037	-2.96217	0.00305483	0.170096
K10557	lsrD; AI-2 transport system permease protein	63.4857	-2.23487	1.05349	-2.12139	0.0338889	0.529289
K07685	narP; two-component system, NarL family, nitrate/nitrite response regulator NarP	226.346	-2.23043	0.834887	-2.67153	0.00755057	0.254006
K10555	lsrB; AI-2 transport system substrate-binding protein	61.564	-2.22338	1.08428	-2.05056	0.0403098	0.555141
K10558	lsrA, ego; AI-2 transport system ATP-binding protein	61.564	-2.22338	1.08428	-2.05056	0.0403098	0.555141
K16887	qmoC; quinone-modifying oxidoreductase, subunit QmoC	43.7631	-2.22205	0.910196	-2.44129	0.014635	0.35413
K04030	eutQ; ethanolamine utilization protein EutQ	212.359	-2.21666	1.06413	-2.08306	0.0372454	0.54067
K13819	K13819; NifU-like protein	59.9779	-2.18805	0.804933	-2.7183	0.00656191	0.244991
K18348	vanT; serine/alanine racemase [EC:5.1.1.18 5.1.1.1]	250.761	-2.18564	0.959701	-2.27741	0.0227615	0.442821
K11748	kefG; glutathione-regulated potassium-efflux system ancillary protein KefG	266.953	-2.18337	0.894601	-2.44061	0.0146624	0.35413
K02121	ATPVE, ntpE, atpE; V/A-type H+/Na+-transporting ATPase subunit E	1129.09	-2.17584	0.972203	-2.23805	0.0252177	0.467411
K01583	E4.1.1.19; arginine decarboxylase [EC:4.1.1.19]	165.282	-2.17368	0.719836	-3.01969	0.00253031	0.145922
K00984	aadA; streptomycin 3"-adenylyltransferase [EC:2.7.7.47]	346.704	-2.1602	0.774894	-2.78774	0.00530775	0.215615
K05796	hydN; electron transport protein HydN	65.6364	-2.14274	0.885123	-2.42083	0.015485	0.367259
K05804	rob; AraC family transcriptional regulator, mar-sox-rob regulon activator	43.2475	-2.13588	0.826261	-2.58499	0.00973817	0.289856
K19334	tabA; biofilm protein TabA	35.9812	-2.11078	1.04492	-2.02004	0.043379	0.570814
K11646	K11646; 3-dehydroquinate synthase II [EC:1.4.1.24]	37.9794	-2.10944	1.07586	-1.9607	0.0499137	0.600358
K14623	dinD; DNA-damage-inducible protein D	271.761	-2.10501	0.848333	-2.48134	0.0130888	0.34533
K01846	glmS, mutS, mamA; methylaspartate mutase sigma subunit [EC:5.4.99.1]	83.0463	-2.10086	0.942369	-2.22934	0.0257911	0.475087
K15876	nrfH; cytochrome c nitrite reductase small subunit	227.494	-2.09836	0.737565	-2.84498	0.00444139	0.202021
K01155	E3.1.21.4; type II restriction enzyme [EC:3.1.21.4]	333.174	-2.09412	0.804581	-2.60275	0.00924797	0.284096
K18843	hicB; antitoxin HicB	191.489	-2.08347	0.940471	-2.21535	0.0267364	0.476587
K10556	lsrC; AI-2 transport system permease protein	65.0473	-2.08283	1.03456	-2.01324	0.0440893	0.571913
K01910	citC; [citrate (pro-3S)-lyase] ligase [EC:6.2.1.22]	281.85	-2.07684	0.83866	-2.47638	0.0132724	0.34533
K01163	K01163; uncharacterized protein	2454.04	-2.06289	0.975718	-2.11423	0.034496	0.529289
K18148	rtcB; release factor H-coupled RctB family protein	84.1422	-2.06132	0.84486	-2.43984	0.0146937	0.35413
K01643	citF; citrate lyase subunit alpha / citrate CoA-transferase [EC:2.8.3.10]	365.874	-2.05714	0.85927	-2.39406	0.0166631	0.377638
K03825	yhhY; putative acetyltransferase [EC:2.3.1.-]	447.898	-2.04504	0.743025	-2.75231	0.00591763	0.231648
K02585	nifB; nitrogen fixation protein NifB	313.928	-2.03208	0.825278	-2.46229	0.0138051	0.349096
K09116	K09116; uncharacterized protein	105.07	-2.03188	0.873871	-2.32515	0.020064	0.421064
K19268	glmE, mutE, mamB; methylaspartate mutase epsilon subunit [EC:5.4.99.1]	81.2897	-2.02868	0.941637	-2.15442	0.0312072	0.509388
K11180	dsrA; dissimilatory sulfite reductase alpha subunit [EC:1.8.99.5]	51.1644	-2.02837	0.8614	-2.35474	0.0185358	0.403107
K11181	dsrB; dissimilatory sulfite reductase beta subunit [EC:1.8.99.5]	51.1644	-2.02837	0.8614	-2.35474	0.0185358	0.403107
K18900	bpeT; LysR family transcriptional regulator, regulator for bpeEF and oprC	197.988	-2.02728	0.781481	-2.59415	0.00948253	0.286758
K05964	citX; holo-ACP synthase [EC:2.7.7.61]	177.515	-2.0268	0.940344	-2.15538	0.0311321	0.509388
K04029	eutP; ethanolamine utilization protein EutP	420.893	-2.02514	0.874964	-2.31454	0.0206381	0.424527
K19118	csd2, cas7; CRISPR-associated protein Csd2	706.23	-2.02286	0.724817	-2.79086	0.00525676	0.214895
K00394	aprA; adenylylsulfate reductase, subunit A [EC:1.8.99.2]	105.422	-2.02208	0.84151	-2.40292	0.0162649	0.376541
K00690	E2.4.1.7; sucrose phosphorylase [EC:2.4.1.7]	714.081	-2.02127	0.912636	-2.21476	0.0267768	0.476587
K04031	eutS; ethanolamine utilization protein EutS	588.157	-2.00594	1.00382	-1.99831	0.0456834	0.580913
K04095	fic; cell filamentation protein	1338.92	-1.99798	0.774852	-2.57854	0.009922	0.293973
K18345	vanSB, vanS, vanSD; two-component system, OmpR family, sensor histidine kinase VanS [EC:2.7.13.3]	332.366	-1.99545	0.954386	-2.09082	0.036544	0.540132
K19117	csd1, cas8c; CRISPR-associated protein Csd1	670.634	-1.98947	0.727422	-2.73495	0.00623888	0.238443
K19430	epsN; pyridoxal phosphate-dependent aminotransferase EpsN [EC:2.6.1.-]	41.2855	-1.98453	1.00158	-1.98141	0.0475453	0.590567
K19189	dhpH; 2,6-dihydroxypyridine 3-monooxygenase [EC:1.14.13.10]	32.771	-1.98251	0.950784	-2.08513	0.0370571	0.54067
K09890	arfA; alternative ribosome-rescue factor	205.74	-1.97582	0.830349	-2.3795	0.0173361	0.388799
K01027	OXCT; 3-oxoacid CoA-transferase [EC:2.8.3.5]	295.362	-1.96998	0.73709	-2.67264	0.0075256	0.254006
K09996	artJ; arginine transport system substrate-binding protein	34.4456	-1.96847	0.836851	-2.35223	0.018661	0.404468
K11249	eamB; cysteine/O-acetylserine efflux protein	47.5843	-1.96644	0.974345	-2.01821	0.0435689	0.570814
K11932	uspG; universal stress protein G	66.5642	-1.95311	0.951747	-2.05213	0.0401569	0.555141
K16698	tuaG; teichuronic acid biosynthesis glycosyltransferase TuaG [EC:2.4.-.-]	351.344	-1.9464	0.793742	-2.45218	0.0141994	0.351394
K00198	cooS, acsA; anaerobic carbon-monoxide dehydrogenase catalytic subunit [EC:1.2.7.4]	390.659	-1.94504	0.864773	-2.24919	0.0245003	0.461362
K19119	cas5d; CRISPR-associated protein Cas5d	691.384	-1.94351	0.728162	-2.66907	0.00760615	0.25455
K02573	napG; ferredoxin-type protein NapG	481.974	-1.94144	0.53522	-3.62737	0.000286327	0.0385289
K07306	dmsA; anaerobic dimethyl sulfoxide reductase subunit A [EC:1.8.5.3]	411.97	-1.9242	0.722886	-2.66183	0.00777169	0.258749
K08162	mdtH; MFS transporter, DHA1 family, multidrug resistance protein	55.3869	-1.92268	0.895388	-2.14732	0.0317681	0.514261
K08137	galP; MFS transporter, SP family, galactose:H+ symporter	36.3915	-1.9218	0.871629	-2.20483	0.0274658	0.483383
K19702	E3.4.11.24; aminopeptidase S [EC:3.4.11.24]	90.8004	-1.91966	0.880144	-2.18107	0.0291779	0.498363
K03618	hyaF; hydrogenase-1 operon protein HyaF	300.568	-1.88334	0.586985	-3.2085	0.00133428	0.0995432
K17716	capD; UDP-glucose 4-epimerase [EC:5.1.3.2]	1011.03	-1.87954	0.578883	-3.24684	0.00116695	0.0942163
K03619	hyaE; hydrogenase-1 operon protein HyaE	295.497	-1.86352	0.590709	-3.15471	0.00160656	0.105885
K08364	merP; periplasmic mercuric ion binding protein	344.059	-1.86039	0.713413	-2.60773	0.00911441	0.283029
K09702	K09702; uncharacterized protein	726.138	-1.85754	0.661715	-2.80716	0.00499811	0.209629
K16328	psuK; pseudouridine kinase [EC:2.7.1.83]	785.234	-1.84718	0.886783	-2.08301	0.0372501	0.54067
K19124	casC, cse4; CRISPR system Cascade subunit CasC	221.18	-1.84516	0.812502	-2.27096	0.0231493	0.446333
K02345	holE; DNA polymerase III subunit theta [EC:2.7.7.7]	32.8359	-1.83713	0.881333	-2.08449	0.0371157	0.54067
K19068	wbjC; UDP-2-acetamido-2,6-beta-L-arabino-hexul-4-ose reductase [EC:1.1.1.367]	583.048	-1.83287	0.621437	-2.9494	0.00318394	0.172984
K19157	yafQ; mRNA interferase YafQ [EC:3.1.-.-]	403.572	-1.82697	0.659581	-2.7699	0.00560741	0.223569
K00813	aspC; aspartate aminotransferase [EC:2.6.1.1]	319.33	-1.8241	0.666718	-2.73594	0.00622017	0.238443
K12140	hyfE; hydrogenase-4 component E [EC:1.-.-.-]	380.234	-1.82231	0.692255	-2.63243	0.00847769	0.267109
K12141	hyfF; hydrogenase-4 component F [EC:1.-.-.-]	380.234	-1.82231	0.692255	-2.63243	0.00847769	0.267109
K17073	lysX1; putative lysine transport system substrate-binding protein	325.443	-1.82142	0.916048	-1.98834	0.0467736	0.588216
K02574	napH; ferredoxin-type protein NapH	418.492	-1.81949	0.569482	-3.19498	0.0013984	0.100496
K05910	npr; NADH peroxidase [EC:1.11.1.1]	242	-1.81019	0.862305	-2.09925	0.0357951	0.535261
K18013	kce; 3-keto-5-aminohexanoate cleavage enzyme [EC:2.3.1.247]	447.311	-1.79784	0.778676	-2.30884	0.0209526	0.425994
K18349	vanRC, vanRE, vanRG; two-component system, OmpR family, response regulator VanR	778.388	-1.79547	0.659336	-2.72314	0.00646639	0.244248
K00880	lyxK; L-xylulokinase [EC:2.7.1.53]	226.618	-1.79123	0.742159	-2.41354	0.0157984	0.371062
K18350	vanSC, vanSE, vanSG; two-component system, OmpR family, sensor histidine kinase VanS [EC:2.7.13.3]	688.719	-1.79041	0.675313	-2.65124	0.00801978	0.261615
K15600	thiZ; putative hydroxymethylpyrimidine transport system ATP-binding protein	362.531	-1.79005	0.571575	-3.13179	0.00173746	0.112222
K13638	zntR; MerR family transcriptional regulator, Zn(II)-responsive regulator of zntA	71.0292	-1.78118	0.895956	-1.98802	0.0468096	0.588216
K12062	trbI; conjugal transfer pilin signal peptidase TrbI	135.016	-1.78114	0.90504	-1.96802	0.0490656	0.59835
K05517	tsx; nucleoside-specific channel-forming protein	53.8873	-1.77776	0.717783	-2.47674	0.0132588	0.34533
K07700	dpiB, citA; two-component system, CitB family, cit operon sensor histidine kinase CitA [EC:2.7.13.3]	32.7253	-1.77691	0.905389	-1.9626	0.0496932	0.599941
K01482	DDAH, ddaH; dimethylargininase [EC:3.5.3.18]	296.945	-1.76646	0.879907	-2.00756	0.0446903	0.577223
K18344	vanRB, vanR, vanRD; two-component system, OmpR family, response regulator VanR	659.665	-1.74741	0.728993	-2.39702	0.0165289	0.377638
K03390	hdrC2; heterodisulfide reductase subunit C2 [EC:1.8.7.3 1.8.98.4 1.8.98.5 1.8.98.6]	307.076	-1.73982	0.700594	-2.48335	0.0130152	0.34533
K18831	higA; HTH-type transcriptional regulator / antitoxin HigA	453.623	-1.72817	0.588997	-2.93408	0.00334534	0.174368
K00048	fucO; lactaldehyde reductase [EC:1.1.1.77]	1083.49	-1.72506	0.824794	-2.0915	0.036483	0.540132
K02598	nirC; nitrite transporter	510.738	-1.71973	0.68709	-2.50293	0.0123172	0.338539
K01713	pheC; cyclohexadienyl dehydratase [EC:4.2.1.51 4.2.1.91]	149.205	-1.71603	0.634075	-2.70635	0.00680279	0.248244
K07473	dinJ; DNA-damage-inducible protein J	1709.25	-1.70445	0.732306	-2.32752	0.0199378	0.421064
K18197	yesW; rhamnogalacturonan endolyase [EC:4.2.2.23]	138.862	-1.70265	0.703978	-2.41862	0.0155796	0.367259
K15773	hipB; HTH-type transcriptional regulator / antitoxin HipB	195.677	-1.69901	0.759346	-2.23747	0.0252557	0.467411
K07307	dmsB; anaerobic dimethyl sulfoxide reductase subunit B (DMSO reductase iron- sulfur subunit)	698.052	-1.69776	0.686792	-2.47202	0.0134353	0.347115
K18014	kal; 3-aminobutyryl-CoA ammonia-lyase [EC:4.3.1.14]	477.651	-1.68939	0.714652	-2.36393	0.0180822	0.399976
K01906	bioW; 6-carboxyhexanoate--CoA ligase [EC:6.2.1.14]	597.438	-1.68765	0.667519	-2.52825	0.0114634	0.32253
K08302	gatY-kbaY; tagatose 1,6-diphosphate aldolase GatY/KbaY [EC:4.1.2.40]	749.595	-1.68023	0.652767	-2.57402	0.0100526	0.295134
K00455	hpaD, hpcB; 3,4-dihydroxyphenylacetate 2,3-dioxygenase [EC:1.13.11.15]	60.3611	-1.67976	0.856308	-1.96163	0.0498058	0.600178
K06197	chaB; cation transport regulator	142.516	-1.67873	0.711339	-2.35996	0.0182768	0.4029
K01185	E3.2.1.17; lysozyme [EC:3.2.1.17]	1113.81	-1.67337	0.420161	-3.98269	6.81402e-05	0.0122255
K12136	hyfA; hydrogenase-4 component A [EC:1.-.-.-]	88.299	-1.66816	0.809613	-2.06044	0.0393563	0.555027
K00534	E1.12.7.2S; ferredoxin hydrogenase small subunit [EC:1.12.7.2]	228.784	-1.64954	0.669313	-2.46452	0.0137196	0.349096
K06896	mapP; maltose 6'-phosphate phosphatase [EC:3.1.3.90]	446.749	-1.6452	0.703667	-2.33804	0.0193851	0.414598
K10201	ABC.NGC.P; N-acetylglucosamine transport system permease protein	532.996	-1.6345	0.681523	-2.3983	0.0164711	0.377638
K03837	sdaC; serine transporter	438.756	-1.62917	0.619955	-2.62788	0.00859179	0.26939
K12143	hyfH; hydrogenase-4 component H	86.3063	-1.62789	0.805904	-2.01996	0.0433879	0.570814
K00246	frdC; fumarate reductase subunit C	423.859	-1.62507	0.508695	-3.19459	0.00140032	0.100496
K00112	glpB; glycerol-3-phosphate dehydrogenase subunit B [EC:1.1.5.3]	230.424	-1.62222	0.706713	-2.29544	0.0217078	0.435438
K13049	PM20D1; carboxypeptidase PM20D1 [EC:3.4.17.-]	339.426	-1.62117	0.73761	-2.19787	0.0279586	0.487495
K08352	phsA, psrA; thiosulfate reductase / polysulfide reductase chain A [EC:1.8.5.5]	125.854	-1.62052	0.759085	-2.13483	0.0327752	0.522703
K19310	bcrB; bacitracin transport system permease protein	508.37	-1.61615	0.691186	-2.33823	0.0193755	0.414598
K00290	LYS1; saccharopine dehydrogenase (NAD+, L-lysine forming) [EC:1.5.1.7]	1917.2	-1.61592	0.763617	-2.11614	0.034333	0.529289
K02840	waaB, rfaB; UDP-D-galactose:(glucosyl)LPS alpha-1,6-D-galactosyltransferase [EC:2.4.1.-]	235.471	-1.61449	0.665969	-2.42427	0.0153393	0.366951
K19731	cciR; LuxR family transcriptional regulator, quorum-sensing system regulator CciR	93.6573	-1.61432	0.76472	-2.111	0.0347727	0.529709
K00245	frdB; fumarate reductase iron-sulfur subunit [EC:1.3.5.4]	434.478	-1.60846	0.498937	-3.22377	0.00126516	0.0995432
K06971	K06971; uncharacterized protein	522.076	-1.60694	0.739812	-2.1721	0.0298482	0.503367
K12957	yjgB; uncharacterized zinc-type alcohol dehydrogenase-like protein [EC:1.-.-.-]	263.401	-1.59912	0.594146	-2.69147	0.00711387	0.248316
K19123	casA, cse1; CRISPR system Cascade subunit CasA	166.616	-1.59481	0.782032	-2.03931	0.0414191	0.556509
K06436	yabG; spore coat assemly protein	402.815	-1.57726	0.745332	-2.11618	0.0343295	0.529289
K18481	mas; Mce-associated membrane protein	286.606	-1.56927	0.754767	-2.07914	0.0376044	0.543838
K01567	pdaA; peptidoglycan-N-acetylmuramic acid deacetylase [EC:3.5.1.-]	1500.8	-1.56508	0.794676	-1.96946	0.0489007	0.59835
K13004	wbtD; galacturonosyltransferase [EC:2.4.1.-]	222.635	-1.5636	0.767472	-2.03735	0.0416154	0.556509
K16212	mgp; 4-O-beta-D-mannosyl-D-glucose phosphorylase [EC:2.4.1.281]	245.272	-1.55997	0.686859	-2.27117	0.0231367	0.446333
K10200	ABC.NGC.S; N-acetylglucosamine transport system substrate-binding protein	521.311	-1.55725	0.677192	-2.29956	0.0214729	0.434386
K19125	casD, cse5; CRISPR system Cascade subunit CasD	167.577	-1.55206	0.779295	-1.99162	0.0464132	0.585513
K19126	casE, cse3; CRISPR system Cascade subunit CasE	167.577	-1.55206	0.779295	-1.99162	0.0464132	0.585513
K00113	glpC; glycerol-3-phosphate dehydrogenase subunit C [EC:1.1.5.3]	240.837	-1.52592	0.691673	-2.20613	0.0273748	0.483383
K03748	sanA; SanA protein	266.187	-1.50894	0.692485	-2.17902	0.0293298	0.498363
K07709	zraS, hydH; two-component system, NtrC family, sensor histidine kinase HydH [EC:2.7.13.3]	158.699	-1.50659	0.735589	-2.04814	0.0405463	0.556509
K03388	hdrA2; heterodisulfide reductase subunit A2 [EC:1.8.7.3 1.8.98.4 1.8.98.5 1.8.98.6]	448.312	-1.50241	0.620877	-2.41981	0.0155286	0.367259
K16923	qrtT; energy-coupling factor transport system substrate-specific component	1831.56	-1.49361	0.447275	-3.33935	0.000839745	0.0763932
K18475	fliB; lysine-N-methylase [EC:2.1.1.-]	842.193	-1.49136	0.649111	-2.29754	0.0215882	0.434386
K18430	legI, neuB2; N,N'-diacetyllegionaminate synthase [EC:2.5.1.101]	526.869	-1.49127	0.642003	-2.32284	0.0201877	0.421982
K03830	yafP; putative acetyltransferase [EC:2.3.1.-]	540.699	-1.48791	0.606658	-2.45264	0.0141812	0.351394
K02856	rhaT; L-rhamnose-H+ transport protein	356.809	-1.48445	0.650495	-2.28203	0.0224878	0.440147
K04062	osmB; osmotically inducible lipoprotein OsmB	482.762	-1.47719	0.548001	-2.6956	0.00702623	0.248316
K03389	hdrB2; heterodisulfide reductase subunit B2 [EC:1.8.7.3 1.8.98.4 1.8.98.5 1.8.98.6]	357.524	-1.47394	0.597377	-2.46736	0.0136115	0.349096
K10531	pvdA, SIDA; L-ornithine N5-monooxygenase [EC:1.14.13.195 1.14.13.196]	124.55	-1.46964	0.65467	-2.24485	0.0247775	0.465226
K01639	E4.1.3.3, nanA, NPL; N-acetylneuraminate lyase [EC:4.1.3.3]	2041.62	-1.46567	0.739593	-1.98172	0.0475102	0.590567
K16213	cbe, mbe; cellobiose epimerase [EC:5.1.3.11]	293.976	-1.46316	0.729107	-2.00678	0.044773	0.577223
K00691	mapA; maltose phosphorylase [EC:2.4.1.8]	1067.63	-1.46092	0.569252	-2.56638	0.0102765	0.298992
K08161	mdtG; MFS transporter, DHA1 family, multidrug resistance protein	1461.22	-1.45911	0.690611	-2.11278	0.0346194	0.529289
K16563	exoV; succinoglycan biosynthesis protein ExoV	162.738	-1.45277	0.636022	-2.28416	0.0223622	0.440147
K13498	trpCF; indole-3-glycerol phosphate synthase / phosphoribosylanthranilate isomerase [EC:4.1.1.48 5.3.1.24]	295.499	-1.44901	0.658992	-2.19884	0.0278896	0.487495
K01051	E3.1.1.11; pectinesterase [EC:3.1.1.11]	869.411	-1.44491	0.620757	-2.32766	0.0199304	0.421064
K01573	oadG; oxaloacetate decarboxylase, gamma subunit [EC:4.1.1.3]	486.241	-1.43759	0.572006	-2.51325	0.0119625	0.333042
K13018	wbpD, wlbB; UDP-2-acetamido-3-amino-2,3-dideoxy-glucuronate N-acetyltransferase [EC:2.3.1.201]	591.763	-1.43559	0.682296	-2.10405	0.0353737	0.534554
K03315	nhaC; Na+:H+ antiporter, NhaC family	3144.47	-1.4349	0.665074	-2.1575	0.0309667	0.509388
K12452	ascC, ddhC, rfbH; CDP-4-dehydro-6-deoxyglucose reductase, E1 [EC:1.17.1.1]	443.934	-1.42936	0.714166	-2.00145	0.0453443	0.580913
K13256	psiE; protein PsiE	752.775	-1.42349	0.572871	-2.48483	0.0129614	0.34533
K13694	mepS, spr; murein DD-endopeptidase / murein LD-carboxypeptidase [EC:3.4.-.- 3.4.17.13]	657.456	-1.39872	0.652677	-2.14305	0.0321089	0.517376
K13747	nspC; carboxynorspermidine decarboxylase [EC:4.1.1.96]	2119.58	-1.3775	0.644805	-2.13631	0.0326545	0.522069
K07496	K07496; putative transposase	4461.98	-1.37616	0.474081	-2.9028	0.00369837	0.186584
K04758	feoA; ferrous iron transport protein A	9475	-1.37208	0.598238	-2.29353	0.0218175	0.436283
K03312	gltS; glutamate:Na+ symporter, ESS family	2403.34	-1.35148	0.627082	-2.15518	0.0311475	0.509388
K03492	ydhQ; GntR family transcriptional regulator	909.84	-1.35136	0.563841	-2.3967	0.0165433	0.377638
K06223	dam; DNA adenine methylase [EC:2.1.1.72]	2033.06	-1.32376	0.463507	-2.85597	0.00429053	0.200816
K07467	rstA1; phage replication initiation protein	613.843	-1.31523	0.575186	-2.28661	0.0222184	0.439392
K06726	rbsD; D-ribose pyranase [EC:5.4.99.62]	1390.22	-1.30494	0.481555	-2.70985	0.00673136	0.248244
K00754	bshA; L-malate glycosyltransferase [EC:2.4.1.-]	2348.65	-1.30202	0.662494	-1.96533	0.0493761	0.59835
K05776	modF; molybdate transport system ATP-binding protein	679.169	-1.28988	0.6533	-1.97441	0.0483351	0.594973
K00076	hdhA; 7-alpha-hydroxysteroid dehydrogenase [EC:1.1.1.159]	503.557	-1.28368	0.533229	-2.40737	0.016068	0.374378
K18009	budC; meso-butanediol dehydrogenase / (S,S)-butanediol dehydrogenase / diacetyl reductase [EC:1.1.1.- 1.1.1.76 1.1.1.304]	165.104	-1.2616	0.611619	-2.06273	0.0391382	0.555027
K08153	blt; MFS transporter, DHA1 family, multidrug resistance protein	407.936	-1.26058	0.537067	-2.34716	0.0189171	0.407285
K01147	rnb; exoribonuclease II [EC:3.1.13.1]	764.923	-1.2548	0.375461	-3.34204	0.000831649	0.0763932
K12137	hyfB; hydrogenase-4 component B [EC:1.-.-.-]	241.791	-1.23571	0.611937	-2.01935	0.043451	0.570814
K01730	ogl; oligogalacturonide lyase [EC:4.2.2.6]	206.301	-1.22381	0.62189	-1.96789	0.0490805	0.59835
K03319	TC.DASS; divalent anion:Na+ symporter, DASS family	766.968	-1.21576	0.526654	-2.30847	0.0209732	0.425994
K04759	feoB; ferrous iron transport protein B	11340.8	-1.2126	0.552662	-2.19411	0.0282277	0.487495
K16788	niaX; niacin transporter	651.383	-1.21028	0.601135	-2.01332	0.0440813	0.571913
K18149	pbp5, pbp4, pbp3; penicillin-binding protein	840.159	-1.20959	0.580212	-2.08474	0.0370929	0.54067
K15051	endA; DNA-entry nuclease	1785.45	-1.20954	0.496854	-2.43441	0.0149162	0.358155
K19158	yoeB; toxin YoeB [EC:3.1.-.-]	781.61	-1.19953	0.47842	-2.50727	0.0121668	0.336039
K07034	K07034; uncharacterized protein	700.962	-1.19414	0.591938	-2.01734	0.0436596	0.570845
K01777	prdF; proline racemase [EC:5.1.1.4]	1190.01	-1.19364	0.37642	-3.17103	0.00151897	0.105013
K02779	PTS-Glc-EIIC, ptsG; PTS system, glucose-specific IIC component	1026.02	-1.19272	0.524407	-2.27441	0.0229412	0.444978
K03429	ugtP; processive 1,2-diacylglycerol beta-glucosyltransferase [EC:2.4.1.315]	1182.44	-1.19031	0.547745	-2.17311	0.0297722	0.503367
K16209	lacS, galP, rafP; lactose/raffinose/galactose permease	856.159	-1.1875	0.530396	-2.23888	0.0251635	0.467411
K01392	THOP1; thimet oligopeptidase [EC:3.4.24.15]	167.543	-1.17755	0.577845	-2.03783	0.0415669	0.556509
K13678	cpoA; 1,2-diacylglycerol-3-alpha-glucose alpha-1,2-galactosyltransferase [EC:2.4.1.-]	711.327	-1.17738	0.557184	-2.11309	0.0345935	0.529289
K05823	dapL; N-acetyldiaminopimelate deacetylase [EC:3.5.1.47]	784.076	-1.1753	0.588281	-1.99785	0.0457331	0.580913
K01974	RTCA, rtcA; RNA 3'-terminal phosphate cyclase (ATP) [EC:6.5.1.4]	209.714	-1.16798	0.562865	-2.07506	0.0379809	0.547586
K08678	UXS1, uxs; UDP-glucuronate decarboxylase [EC:4.1.1.35]	1137.89	-1.16407	0.525242	-2.21625	0.0266744	0.476587
K14059	int; integrase	611.253	-1.1613	0.497277	-2.33532	0.0195265	0.416243
K07722	nikR; CopG family transcriptional regulator, nickel-responsive regulator	737.558	-1.15591	0.380475	-3.03807	0.00238101	0.139933
K03620	hyaC; Ni/Fe-hydrogenase 1 B-type cytochrome subunit	646.36	-1.15578	0.578632	-1.99743	0.0457787	0.580913
K05934	E2.1.1.131, cobJ, cbiH; precorrin-3B C17-methyltransferase [EC:2.1.1.131]	2373.38	-1.14247	0.461387	-2.47617	0.0132802	0.34533
K05340	glcU; glucose uptake protein	1145.46	-1.14244	0.544229	-2.09919	0.0358001	0.535261
K06919	K06919; putative DNA primase/helicase	1954.27	-1.13416	0.448713	-2.52758	0.011485	0.32253
K17810	asl; D-aspartate ligase [EC:6.3.1.12]	1256.85	-1.12787	0.466184	-2.41936	0.015548	0.367259
K01602	rbcS; ribulose-bisphosphate carboxylase small chain [EC:4.1.1.39]	409.214	-1.12695	0.550412	-2.04746	0.0406125	0.556509
K14392	panF; sodium/pantothenate symporter	746.967	-1.12261	0.515153	-2.17918	0.0293184	0.498363
K14660	nodE; nodulation protein E [EC:2.3.1.-]	504.456	-1.11375	0.533651	-2.08704	0.0368846	0.54067
K13954	yiaY; alcohol dehydrogenase [EC:1.1.1.1]	824.583	-1.1116	0.517015	-2.15004	0.0315518	0.512043
K14083	mttB; trimethylamine---corrinoid protein Co-methyltransferase [EC:2.1.1.250]	498.302	-1.10749	0.543004	-2.03955	0.0413948	0.556509
K02525	kdgR; LacI family transcriptional regulator, kdg operon repressor	194.11	-1.10736	0.538477	-2.05646	0.0397378	0.555141
K12942	abgT; aminobenzoyl-glutamate transport protein	2425.42	-1.09191	0.320581	-3.40603	0.000659155	0.068745
K18640	parM; plasmid segregation protein ParM	1320.07	-1.0893	0.554177	-1.96562	0.0493421	0.59835
K04652	hypB; hydrogenase nickel incorporation protein HypB	1761.85	-1.08303	0.443255	-2.44335	0.0145517	0.35413
K02478	K02478; two-component system, LytTR family, sensor kinase [EC:2.7.13.3]	768.932	-1.07635	0.483135	-2.22784	0.0258911	0.475087
K14987	fixJ; two-component system, LuxR family, response regulator FixJ	787.962	-1.07563	0.440809	-2.44013	0.0146819	0.35413
K01089	hisB; imidazoleglycerol-phosphate dehydratase / histidinol-phosphatase [EC:4.2.1.19 3.1.3.15]	1388.76	-1.07338	0.389398	-2.7565	0.00584239	0.230159
K05970	SIAE; sialate O-acetylesterase [EC:3.1.1.53]	2825.87	-1.07274	0.431564	-2.4857	0.0129297	0.34533
K07474	xtmA; phage terminase small subunit	630.148	-1.06804	0.522683	-2.04338	0.0410144	0.556509
K16843	slcC; (S)-sulfolactate dehydrogenase [EC:1.1.1.310]	464.596	-1.0677	0.445509	-2.39659	0.0165484	0.377638
K06281	hyaB, hybC; hydrogenase large subunit [EC:1.12.99.6]	1154.59	-1.06161	0.444758	-2.38695	0.016989	0.382342
K03740	dltD; D-alanine transfer protein	1166.71	-1.05995	0.512416	-2.06854	0.0385896	0.550221
K07387	K07387; putative metalloprotease [EC:3.4.24.-]	900.13	-1.05564	0.45677	-2.31111	0.0208271	0.425702
K16370	pfkB; 6-phosphofructokinase 2 [EC:2.7.1.11]	515.359	-1.04149	0.491355	-2.11963	0.0340377	0.529289
K01194	TREH, treA, treF; alpha,alpha-trehalase [EC:3.2.1.28]	740.989	-1.04125	0.481134	-2.16416	0.0304518	0.509388
K14188	dltC; D-alanine--poly(phosphoribitol) ligase subunit 2 [EC:6.1.1.13]	1127.43	-1.033	0.521892	-1.97933	0.0477789	0.591956
K09697	natA; sodium transport system ATP-binding protein [EC:3.6.3.7]	1130.67	-1.02715	0.467647	-2.19643	0.0280611	0.487495
K07535	badH; 2-hydroxycyclohexanecarboxyl-CoA dehydrogenase [EC:1.1.1.-]	569.927	-1.02464	0.412397	-2.48459	0.01297	0.34533
K03200	virB5, lvhB5; type IV secretion system protein VirB5	999.962	-1.02127	0.374088	-2.73003	0.0063328	0.240609
K01119	cpdB; 2',3'-cyclic-nucleotide 2'-phosphodiesterase / 3'-nucleotidase [EC:3.1.4.16 3.1.3.6]	2339.76	-1.01953	0.334376	-3.04904	0.00229574	0.137627
K09696	natB; sodium transport system permease protein	973.978	-1.01924	0.457355	-2.22855	0.0258437	0.475087
K03367	dltA; D-alanine--poly(phosphoribitol) ligase subunit 1 [EC:6.1.1.13]	1159.14	-1.01177	0.506281	-1.99843	0.0456705	0.580913
K02847	waaL, rfaL; O-antigen ligase [EC:2.4.1.-]	783.008	-1.00668	0.498319	-2.02014	0.0433686	0.570814
K06282	hyaA, hybO; hydrogenase small subunit [EC:1.12.99.6]	952.191	-1.00005	0.475642	-2.10253	0.035507	0.534591
K11815	ebrB; multidrug resistance protein EbrB	11.0405	5.61693	1.9145	2.93388	0.00334752	0.174368
K18642	creS; crescentin	6.51558	4.92367	1.75426	2.8067	0.00500518	NA
K18321	smeA; membrane fusion protein, multidrug efflux system	3.93196	5.56432	2.0358	2.73324	0.00627139	NA
K18322	smeB; multidrug efflux pump	3.93196	5.56432	2.0358	2.73324	0.00627139	NA
K18323	smeC; outer membrane protein, multidrug efflux system	3.93196	5.56432	2.0358	2.73324	0.00627139	NA
K12533	rsaD; ATP-binding cassette, subfamily C, bacterial RsaD	5.30838	5.99874	2.20005	2.72663	0.00639841	NA
K12534	rsaE; membrane fusion protein, S-layer protein transport system	5.30838	5.99874	2.20005	2.72663	0.00639841	NA
K12535	rsaF; outer membrane protein, S-layer protein transport system	5.30838	5.99874	2.20005	2.72663	0.00639841	NA
K12544	rsaA; S-layer protein	5.30838	5.99874	2.20005	2.72663	0.00639841	NA
K13011	wbqL; O-antigen biosynthesis protein WbqL	5.30838	5.99874	2.20005	2.72663	0.00639841	NA
K01312	PRSS1_2_3; trypsin [EC:3.4.21.4]	3.56812	5.41723	2.08584	2.59714	0.00940039	NA
K11814	ebrA; multidrug resistance protein EbrA	6.256	4.77429	1.94992	2.44845	0.0143473	NA
K15899	pseF; pseudaminic acid cytidylyltransferase [EC:2.7.7.81]	4.40567	4.73255	1.96524	2.40812	0.0160348	NA
K01390	iga; IgA-specific metalloendopeptidase [EC:3.4.24.13]	3.23765	5.27751	2.26236	2.33274	0.0196616	NA
K14422	msaD; malonate semialdehyde decarboxylase [EC:4.1.1.-]	3.011	5.17682	2.26851	2.28203	0.0224873	NA
K13734	sfb1; fibronectin-binding protein 1	3.0292	5.18141	2.2733	2.27924	0.0226526	NA
K18622	ADD; adducin	9.63951	6.84923	3.0252	2.26406	0.0235707	0.449203
K14681	argHA; argininosuccinate lyase / amino-acid N-acetyltransferase [EC:4.3.2.1 2.3.1.1]	9.12788	6.7705	3.02537	2.23791	0.0252267	0.467411
K10925	mshB; MSHA pilin protein MshB	8.82144	6.72126	3.02547	2.22156	0.0263132	0.476069
K18383	K18383; trans-feruloyl-CoA hydratase / vanillin synthase [EC:4.2.1.101 4.1.2.41]	241.448	1.82138	0.836219	2.17812	0.0293971	0.498363
K11624	ydfI; two-component system, NarL family, response regulator YdfI	5.82909	3.1289	1.45126	2.156	0.0310839	NA
K13658	gumI; beta-1,4-mannosyltransferase [EC:2.4.1.251]	6.97575	3.43287	1.60443	2.13962	0.0323857	NA
K09018	rutA; pyrimidine oxygenase [EC:1.14.99.46]	289.21	1.48585	0.698307	2.12779	0.0333543	0.526085
K04844	ycjT; hypothetical glycosyl hydrolase [EC:3.2.1.-]	107.203	1.69948	0.806541	2.10712	0.0351069	0.533542
K14166	ycnJ; copper transport protein	539.152	1.03146	0.496185	2.07879	0.0376368	0.543838
K13660	gumM; beta-1,4-glucosyltransferase [EC:2.4.1.-]	6.70469	3.37366	1.64847	2.04654	0.0407037	NA
K14633	gra6, RED2; ketoreductase RED2 [EC:1.1.1.-]	11.6325	2.81803	1.39943	2.0137	0.0440411	0.571913
K13642	ftrB; CRP/FNR family transcriptional regulator, transcriptional activator FtrB	19.5762	2.35924	1.17363	2.01021	0.0444085	0.574818
K02623	pcaQ; LysR family transcriptional regulator, pca operon transcriptional activator	553.998	1.06084	0.530132	2.00108	0.0453839	0.580913
K06342	cotX; spore coat protein X	1.62722	4.29667	2.14731	2.00096	0.0453972	NA
K06912	tfdA; alpha-ketoglutarate-dependent 2,4-dichlorophenoxyacetate dioxygenase [EC:1.14.11.-]	213.973	1.89037	0.952234	1.9852	0.0471227	0.589856
K00839	pucG; (S)-ureidoglycine---glyoxylate transaminase [EC:2.6.1.112]	89.0666	1.51241	0.769284	1.96599	0.0492995	0.59835
