# Supplementary material for: Anti-Microbiota Vaccines Modulate the Tick Microbiome in a Taxon-Specific Manner
Source: Front Immunol. 2021 Jul 12;12:704621. doi: 10.3389/fimmu.2021.704621 (PMC8312226; doi:10.3389/fimmu.2021.704621)
Supplement: Supplementary Table 3 — Predicted genes (KO) with differential abundance in the ticks that fed on E. coli-immunized compared to mock-immunized mice. [file Table_3.xlsx]

## Sheet: Sheet1
Gene (KO)	Description	baseMean	log2FoldChange	lfcSE	stat	pvalue	padj
K16619	plc, cpa; phospholipase C / alpha-toxin [EC:3.1.4.3]	144.63	-9.47475	2.97606	-3.18366	0.00145426	0.0601833			E.coli
K10549	alsB; D-allose transport system substrate-binding protein	23.8946	-8.96993	2.98793	-3.00205	0.00268164	0.0905209			PBS
K10550	alsC; D-allose transport system permease protein	21.1136	-8.79118	2.9881	-2.94206	0.00326035	0.104176
K17248	pglJ; N-acetylgalactosamine-N,N'-diacetylbacillosaminyl-diphospho-undecaprenol 4-alpha-N-acetylgalactosaminyltransferase [EC:2.4.1.291]	81.364	-8.28046	2.9672	-2.79066	0.00525999	0.135667
K04056	yscO, sctO; type III secretion protein O	20.4018	-8.0695	2.80445	-2.87739	0.00400976	0.116717
K04059	yscX, sctX; type III secretion protein X	20.4018	-8.0695	2.80445	-2.87739	0.00400976	0.116717
K07469	mop; aldehyde oxidoreductase [EC:1.2.99.7]	45.0725	-7.76609	1.49846	-5.18272	2.18678e-07	0.000111955
K18209	tfrA; fumarate reductase (CoM/CoB) subunit A [EC:1.3.4.1]	43.8133	-7.48673	2.97042	-2.52043	0.0117212	0.202468
K02756	PTS-Bgl-EIIB, bglF, bglP; PTS system, beta-glucoside-specific IIB component [EC:2.7.1.-]	55.708	-7.47071	2.9602	-2.52372	0.0116122	0.202041
K10977	aksA; methanogen homocitrate synthase [EC:2.3.3.14 2.3.3.-]	21.5915	-7.09517	1.87078	-3.79264	0.000149057	0.0133548
K16180	pylB; methylornithine synthase [EC:5.4.99.58]	20.8863	-7.0463	1.84685	-3.8153	0.000136017	0.0129392
K16181	pylC; pyrrolysine biosynthesis protein PylC	20.8863	-7.0463	1.84685	-3.8153	0.000136017	0.0129392
K16182	pylD; pyrrolysine biosynthesis protein PylD	20.8863	-7.0463	1.84685	-3.8153	0.000136017	0.0129392
K19425	epsH; glycosyltransferase EpsH [EC:2.4.-.-]	9.97091	-7.04251	1.87525	-3.7555	0.000172995	0.0140126
K11919	hsiF3; type VI secretion system lysozyme-related protein	9.63774	-6.99188	1.71166	-4.08485	4.41058e-05	0.00609575
K14587	sgcE; protein sgcE [EC:5.1.3.-]	22.1494	-6.90457	1.85831	-3.71551	0.000202791	0.015382
K16929	K16929; energy-coupling factor transport system substrate-specific component	75.0586	-6.77715	2.04204	-3.31882	0.000903999	0.0441453
K14750	etbAc; ethylbenzene dioxygenase ferredoxin component	7.61739	-6.65142	1.92934	-3.44751	0.000565783	0.0319391
K06689	UBE2D, UBC4, UBC5; ubiquitin-conjugating enzyme E2 D [EC:2.3.2.23]	7.55387	-6.63824	2.14172	-3.0995	0.0019385	0.0720789
K19106	nocL; nocardicin N-oxygenase [EC:1.14.13.-]	7.55387	-6.63824	2.14172	-3.0995	0.0019385	0.0720789
K10551	alsA; D-allose transport system ATP-binding protein [EC:3.6.3.17]	24.2238	-6.55485	2.96912	-2.20768	0.0272668	0.271488
K18236	lnuB_F, lin; lincosamide nucleotidyltransferase B/F	7.12841	-6.55219	2.14496	-3.05469	0.00225293	0.0797233
K14091	echF; ech hydrogenase subunit F	21.1555	-6.55111	1.70884	-3.83367	0.000126246	0.0128438
K15632	cfr; 23S rRNA (adenine-C8)-methyltransferase [EC:2.1.1.224]	19.1044	-6.53892	2.97749	-2.19612	0.0280834	0.271488
K16176	mtmB; methylamine---corrinoid protein Co-methyltransferase [EC:2.1.1.248]	20.9881	-6.43862	1.84794	-3.48421	0.000493594	0.0289246
K06441	E1.12.7.2G; ferredoxin hydrogenase gamma subunit [EC:1.12.7.2]	55.793	-6.32216	1.56054	-4.05128	5.0939e-05	0.00690978
K18130	nalC; TetR/AcrR family transcriptional regulator, transcriptional repressor NalC	55.0517	-6.30384	1.58151	-3.98598	6.72032e-05	0.00848731
K12081	ptlE; type IV secretion system protein PtlE	54.9261	-6.30116	1.59279	-3.95605	7.6198e-05	0.0087211
K19050	hepA; heparin lyase [EC:4.2.2.7]	5.3611	-6.14323	1.90201	-3.22987	0.00123848	0.0539993
K14089	echD; ech hydrogenase subunit D	24.2756	-6.11319	1.52605	-4.00588	6.17876e-05	0.00794025
K14084	mttC; trimethylamine corrinoid protein	21.6939	-6.01618	1.82636	-3.29408	0.000987458	0.0468463
K12071	traD; conjugal transfer pilus assembly protein TraD	56.2777	-5.87663	1.43069	-4.10756	3.99869e-05	0.00563278
K13041	ttrR; two-component system, LuxR family, response regulator TtrR	308.151	-5.8103	1.53458	-3.78624	0.000152943	0.0133548
K15672	rifC_D; rifamycin polyketide synthase modules 7 and 8	4.14733	-5.78029	2.36679	-2.44225	0.0145959	0.224319
K13820	fliR-flhB; flagellar biosynthetic protein FliR/FlhB	192.124	-5.74971	1.22049	-4.71098	2.46527e-06	0.000902905
K16849	uxaA1; altronate dehydratase small subunit [EC:4.2.1.7]	122.127	-5.69774	2.76541	-2.06036	0.0393642	0.2777
K08697	ccmL; carbon dioxide concentrating mechanism protein CcmL	24.3508	-5.60396	1.50872	-3.71439	0.000203694	0.015382
K18846	npmA; 16S rRNA (adenine(1408)-N(1))-methyltransferase [EC:2.1.1.180]	3.62294	-5.58824	2.3589	-2.369	0.0178362	0.245099
K18371	acmA; acetone monooxygenase (methyl acetate-forming) [EC:1.14.13.226]	3.59923	-5.58313	2.06143	-2.70838	0.00676121	0.153689
K14440	SMARCAL1, HARP; SWI/SNF-related matrix-associated actin-dependent regulator of chromatin subfamily A-like protein 1 [EC:3.6.4.12]	3.31541	-5.46122	2.36332	-2.31082	0.0208426	0.269567
K01865	hab; (hydroxyamino)benzene mutase [EC:5.4.4.1]	3.1152	-5.37422	2.36192	-2.27536	0.0228844	0.271488
K17062	bgtB; arginine/lysine/histidine/glutamine transport system substrate-binding and permease protein	20.3943	-5.34063	1.5435	-3.46009	0.000539996	0.0309021
K05304	NANS, SAS; sialic acid synthase [EC:2.5.1.56 2.5.1.57 2.5.1.132]	5.2999	-5.33782	1.84543	-2.89246	0.00382239	0.11435
K06021	E3.6.3.27; phosphate-transporting ATPase [EC:3.6.3.27]	2.94581	-5.29428	2.36373	-2.2398	0.0251039	0.271488
K14126	mvhA, vhuA, vhcA; F420-non-reducing hydrogenase large subunit [EC:1.12.99.- 1.8.98.5]	19.9524	-5.23441	1.40912	-3.71466	0.000203478	0.015382
K14128	mvhG, vhuG, vhcG; F420-non-reducing hydrogenase small subunit [EC:1.12.99.- 1.8.98.5]	19.9524	-5.23441	1.40912	-3.71466	0.000203478	0.015382
K09133	K09133; uncharacterized protein	85.5736	-5.20716	1.21043	-4.3019	1.69336e-05	0.00354396
K18074	tphA2; terephthalate 1,2-dioxygenase oxygenase component alpha subunit [EC:1.14.12.15]	2.7075	-5.17868	2.06435	-2.50863	0.01212	0.205033
K18076	tphB; 1,2-dihydroxy-3,5-cyclohexadiene-1,4-dicarboxylate dehydrogenase [EC:1.3.1.53]	2.7075	-5.17868	2.06435	-2.50863	0.01212	0.205033
K19545	lnuA_C_D_E, lin; lincosamide nucleotidyltransferase A/C/D/E	200.56	-5.16716	1.96872	-2.62463	0.00867424	0.16983
K13040	ttrS; two-component system, LuxR family, sensor histidine kinase TtrS [EC:2.7.13.3]	566.977	-5.08757	1.15323	-4.41157	1.02622e-05	0.00250569
K19548	bacC; dihydroanticapsin dehydrogenase [EC:1.1.1.385]	38.8889	-5.06274	2.40039	-2.10913	0.034933	0.2777
K19171	dndD; DNA sulfur modification protein DndD	11.7039	-5.04009	1.35244	-3.72667	0.000194029	0.0152824
K12070	traI; conjugal transfer pilus assembly protein TraI	2.45162	-5.0256	2.41741	-2.07891	0.0376252	0.2777
K15527	K15527; cysteate synthase [EC:2.5.1.76]	126.005	-4.90555	1.21493	-4.03771	5.39757e-05	0.00718859
K17363	urdA; urocanate reductase [EC:1.3.99.33]	617.69	-4.89578	0.824425	-5.93841	2.878e-09	2.34238e-06
K18075	tphA3; terephthalate 1,2-dioxygenase oxygenase component beta subunit [EC:1.14.12.15]	2.19932	-4.88153	2.06837	-2.36008	0.0182709	0.248747
K19209	blaOXA-42; beta-lactamase class D OXA-42 [EC:3.5.2.6]	2.19932	-4.88153	2.06837	-2.36008	0.0182709	0.248747
K19272	aph3-I; aminoglycoside 3'-phosphotransferase I [EC:2.7.1.95]	3.76258	-4.86436	2.22607	-2.18518	0.0288759	0.271653
K11176	purO; IMP cyclohydrolase [EC:3.5.4.10]	2.16929	-4.85785	2.15369	-2.2556	0.024096	0.271488
K02763	PTS-Dgl-EIIA, gamP; PTS system, D-glucosamine-specific IIA component [EC:2.7.1.-]	173.597	-4.84476	1.22832	-3.9442	8.00659e-05	0.0087857
K17398	DNMT3A; DNA (cytosine-5)-methyltransferase 3A [EC:2.1.1.37]	2.13507	-4.84029	2.39454	-2.02138	0.04324	0.281035
K05972	AXE1; acetylxylan esterase [EC:3.1.1.72]	2.06308	-4.78316	2.3933	-1.99856	0.0456562	0.281035
K15466	rifF, asm9; amide synthase	2.06308	-4.78316	2.3933	-1.99856	0.0456562	0.281035
K15670	rifA; rifamycin polyketide synthase modules 1, 2 and 3	2.06308	-4.78316	2.3933	-1.99856	0.0456562	0.281035
K15671	rifB; rifamycin polyketide synthase modules 4, 5 and 6	2.06308	-4.78316	2.3933	-1.99856	0.0456562	0.281035
K15673	rifE; rifamycin polyketide synthase modules 9 and 10	2.06308	-4.78316	2.3933	-1.99856	0.0456562	0.281035
K15972	tcmG, elmG; tetracenomycin A2 monooxygenase-dioxygenase [EC:1.14.13.200]	2.06308	-4.78316	2.3933	-1.99856	0.0456562	0.281035
K16015	rifL, asm44; oxidoreductase [EC:1.1.1.-]	2.06308	-4.78316	2.3933	-1.99856	0.0456562	0.281035
K16018	rifN, asm22; kanosamine 6-kinase [EC:2.7.1.179]	2.06308	-4.78316	2.3933	-1.99856	0.0456562	0.281035
K16019	rifH; 3,4-Dideoxy-4-amino-D-arabino-heptulosonate 7-phosphate synthase	2.06308	-4.78316	2.3933	-1.99856	0.0456562	0.281035
K16021	rifJ, asm23; 5-deoxy-5-amino-3-dehydroquinate dehydratase	2.06308	-4.78316	2.3933	-1.99856	0.0456562	0.281035
K16023	rif20; acetyltransferase	2.06308	-4.78316	2.3933	-1.99856	0.0456562	0.281035
K16026	asm15; methoxymalonate biosynthesis protein	2.06308	-4.78316	2.3933	-1.99856	0.0456562	0.281035
K16027	asm16; methoxymalonate biosynthesis protein	2.06308	-4.78316	2.3933	-1.99856	0.0456562	0.281035
K16153	K16153; glycogen phosphorylase/synthase [EC:2.4.1.1 2.4.1.11]	151.754	-4.75035	1.11822	-4.24814	2.15555e-05	0.00400135
K07339	hicA; mRNA interferase HicA [EC:3.1.-.-]	78.0954	-4.72867	1.50267	-3.14684	0.00165043	0.0637611
K15344	sseB; secreted effector protein SseB	9.12332	-4.71087	1.53825	-3.06248	0.00219509	0.0791431
K15345	sseC; secreted effector protein SseC	9.12332	-4.71087	1.53825	-3.06248	0.00219509	0.0791431
K15346	sseD; secreted effector protein SseD	9.12332	-4.71087	1.53825	-3.06248	0.00219509	0.0791431
K15368	sscA; secretion system chaperone SscA	9.12332	-4.71087	1.53825	-3.06248	0.00219509	0.0791431
K15022	fdhB; formate dehydrogenase (NADP+) beta subunit [EC:1.17.1.10]	88.2172	-4.703	1.13882	-4.12971	3.63229e-05	0.0054299
K12443	ppsD; phthiocerol/phenolphthiocerol synthesis type-I polyketide synthase D	5.67454	-4.67701	2.04832	-2.28334	0.0224102	0.271488
K04962	RYR2; ryanodine receptor 2	1.93754	-4.63784	2.11685	-2.19091	0.0284582	0.271488
K07059	K07059; uncharacterized protein	10.9884	-4.57601	1.60189	-2.85663	0.00428171	0.122514
K15913	pglD; UDP-N-acetylbacillosamine N-acetyltransferase [EC:2.3.1.203]	15.8889	-4.56938	1.51321	-3.01966	0.00253059	0.0874366
K15924	xynC; glucuronoarabinoxylan endo-1,4-beta-xylanase [EC:3.2.1.136]	10.1723	-4.52854	1.65152	-2.74205	0.00610571	0.147923
K09711	K09711; uncharacterized protein	173.465	-4.47271	1.11155	-4.02385	5.72538e-05	0.007489
K12069	traA; conjugal transfer pilus assembly protein TraA	86.3028	-4.47131	1.13492	-3.93977	8.15601e-05	0.0087857
K16017	rifM, asm45; AHBA synthesis associated protein	2.1484	-4.44909	2.18661	-2.0347	0.0418813	0.281035
K00532	E1.12.7.2; ferredoxin hydrogenase [EC:1.12.7.2]	235.081	-4.42243	1.05665	-4.18535	2.84727e-05	0.00494438
K16124	tycC; tyrocidine synthetase III	9.10082	-4.40709	1.77967	-2.47635	0.0132734	0.211365
K18431	legF, ptmB; CMP-N,N'-diacetyllegionaminic acid synthase [EC:2.7.7.82]	178.567	-4.34889	1.14134	-3.81033	0.000138783	0.0130332
K09612	iap; alkaline phosphatase isozyme conversion protein [EC:3.4.11.-]	116.182	-4.33907	0.965104	-4.49596	6.92555e-06	0.00187887
K13419	pknK; serine/threonine-protein kinase PknK [EC:2.7.11.1]	2.41139	-4.28366	1.49775	-2.86006	0.00423563	0.121834
K19170	dndC; DNA sulfur modification protein DndC	11.9776	-4.20879	1.32563	-3.17493	0.00149872	0.0609895
K16905	K16905; fluoroquinolone transport system permease protein	31.2509	-4.20023	1.58826	-2.64455	0.00818001	0.165521
K07812	torZ; trimethylamine-N-oxide reductase (cytochrome c) [EC:1.7.2.3]	225.699	-4.19447	0.730778	-5.73973	9.48257e-09	6.94598e-06
K16516	galR; LysR family transcriptional regulator, regulator for genes of the gallate degradation pathway	6.7527	-4.18345	1.58616	-2.63747	0.00835275	0.168088
K15750	bphAb, bphA2, bphE; biphenyl 2,3-dioxygenase subunit beta [EC:1.14.12.18]	1.35217	-4.17913	2.11229	-1.97848	0.0478745	0.285571
K18673	bglK; beta-glucoside kinase [EC:2.7.1.85]	2.13161	-4.1612	2.04637	-2.03346	0.0420064	0.281035
K19504	gfrE; glucoselysine-6-phosphate deglycase	8.68945	-4.15588	1.48035	-2.80737	0.00499478	0.133043
K19615	fitD, mcf; insecticidal toxin	2.12697	-4.08485	1.76501	-2.31435	0.0206486	0.26937
K17463	dgaF; 2-dehydro-3-deoxy-phosphogluconate aldolase [EC:4.1.2.14]	23.6466	-4.06262	1.52802	-2.65874	0.00784331	0.163217
K17468	dgaE; D-glucosaminate-6-phosphate ammonia-lyase [EC:4.3.1.29]	23.6466	-4.06262	1.52802	-2.65874	0.00784331	0.163217
K18921	hokB; protein HokB	3.62342	-4.05929	1.85385	-2.18965	0.0285494	0.271488
K03537	POP5; ribonuclease P/MRP protein subunit POP5 [EC:3.1.26.5]	15.0023	-4.03398	1.67012	-2.41538	0.0157189	0.234982
K03285	TC.GBP; general bacterial porin, GBP family	14.7415	-4.02579	1.74502	-2.30702	0.0210536	0.270558
K11918	lip3; type VI secretion system protein	10.6666	-4.01444	1.6112	-2.49158	0.0127176	0.208973
K06418	SASP-A, sspA; small acid-soluble spore protein A (major alpha-type SASP)	39.0458	-4.01349	1.48501	-2.70266	0.00687872	0.153689
K04018	nrfG; formate-dependent nitrite reductase complex subunit NrfG	162.51	-3.96648	0.844261	-4.69817	2.62506e-06	0.000915645
K08598	yopJ; YopJ protease family	2.97669	-3.95959	1.82103	-2.17437	0.0296773	0.274154
K16850	uxaA2; altronate dehydratase large subunit [EC:4.2.1.7]	196.152	-3.89596	1.60982	-2.42013	0.0155151	0.232426
K04014	nrfC; protein NrfC	309.53	-3.89051	0.75183	-5.17472	2.2825e-07	0.000111955
K04015	nrfD; protein NrfD	309.392	-3.88981	0.751814	-5.1739	2.2926e-07	0.000111955
K14080	mtaA; [methyl-Co(III) methanol-specific corrinoid protein]:coenzyme M methyltransferase [EC:2.1.1.246]	24.7468	-3.81154	1.48532	-2.56614	0.0102838	0.188794
K05998	E3.4.21.100; pseudomonalisin [EC:3.4.21.100]	23.4129	-3.78604	1.41671	-2.67242	0.00753057	0.160702
K16906	K16906; fluoroquinolone transport system permease protein	34.8634	-3.77145	1.09412	-3.44701	0.000566837	0.0319391
K00196	cooF; anaerobic carbon-monoxide dehydrogenase iron sulfur subunit	252.866	-3.76313	0.873237	-4.3094	1.63696e-05	0.00352669
K09979	K09979; uncharacterized protein	159.748	-3.76121	0.818128	-4.59733	4.27933e-06	0.00136287
K05739	seaA; uncharacterized protein	446.072	-3.74395	0.769955	-4.86255	1.15883e-06	0.000471579
K07821	torY; trimethylamine-N-oxide reductase (cytochrome c), cytochrome c-type subunit TorY	125.576	-3.71843	1.02901	-3.61359	0.000301985	0.0200836
K15878	K15878, narB; rieske iron-sulphur protein	8.80101	-3.70019	1.114	-3.32153	0.000895248	0.0440114
K14127	mvhD, vhuD, vhcD; F420-non-reducing hydrogenase iron-sulfur subunit [EC:1.12.99.- 1.8.98.5 1.8.98.6]	32.0046	-3.6963	1.01352	-3.64699	0.00026533	0.01851
K15538	MANEA; glycoprotein endo-alpha-1,2-mannosidase [EC:3.2.1.130]	3.89602	-3.69542	1.83259	-2.0165	0.043748	0.281035
K05811	yfiM; putative lipoprotein	107.972	-3.68093	0.867102	-4.24509	2.18504e-05	0.00400135
K19056	tetD; AraC family transcriptional regulator, transposon Tn10 TetD protein	2.62165	-3.67526	1.73779	-2.11491	0.0344375	0.2777
K19275	aac3-II; aminoglycoside 3-N-acetyltransferase II [EC:2.3.1.81]	2.62165	-3.67526	1.73779	-2.11491	0.0344375	0.2777
K18906	mgrA; MarR family transcriptional regulator, multiple gene regulator MgrA	59.4153	-3.6725	1.64245	-2.23598	0.0253529	0.271488
K17870	nox1; NADH oxidase (H2O2-forming) [EC:1.6.3.3]	16.2684	-3.63256	1.55485	-2.33628	0.0194767	0.260063
K15550	mdtP; outer membrane protein, multidrug efflux system	80.2989	-3.6222	1.08425	-3.34074	0.000835559	0.0422101
K07144	mfnE; 5-(aminomethyl)-3-furanmethanol phosphate kinase [EC:2.7.4.31]	2.02239	-3.61529	1.8093	-1.99817	0.0456979	0.281056
K16874	hmfF; 2,5-furandicarboxylate decarboxylase 1	124.227	-3.607	0.909894	-3.9642	7.36429e-05	0.00866718
K15023	acsE; 5-methyltetrahydrofolate corrinoid/iron sulfur protein methyltransferase [EC:2.1.1.258]	220.898	-3.57661	0.918869	-3.8924	9.92561e-05	0.010537
K16701	amsD; amylovoran biosynthesis glycosyltransferase AmsD [EC:2.4.-.-]	3.34142	-3.57161	1.61944	-2.20547	0.0274215	0.271488
K16793	aksE; methanogen homoaconitase small subunit [EC:4.2.1.114]	31.9564	-3.55013	0.799319	-4.44145	8.93563e-06	0.00225702
K07128	K07128; uncharacterized protein	7.44585	-3.54453	1.4276	-2.48285	0.0130335	0.209825
K18843	hicB; antitoxin HicB	153.136	-3.54312	0.849703	-4.16983	3.04821e-05	0.00507458
K03279	waaJ, rfaJ; UDP-glucose:(galactosyl)LPS alpha-1,2-glucosyltransferase [EC:2.4.1.58]	61.3651	-3.54033	1.08651	-3.25844	0.00112026	0.0512868
K15879	narC; cytochrome b-561	8.25049	-3.54029	1.27508	-2.77652	0.00549435	0.13878
K00194	cdhD, acsD; acetyl-CoA decarbonylase/synthase complex subunit delta [EC:2.1.1.245]	210.923	-3.52895	0.934403	-3.77669	0.000158925	0.0136152
K07783	uhpC; MFS transporter, OPA family, sugar phosphate sensor protein UhpC	502.956	-3.51534	0.846745	-4.15159	3.30167e-05	0.00514569
K14138	acsB; acetyl-CoA synthase [EC:2.3.1.169]	210.696	-3.50909	0.956564	-3.66844	0.00024404	0.0173643
K10618	cymC; p-cumic aldehyde dehydrogenase	28.0531	-3.4983	1.59866	-2.18827	0.0286499	0.271488
K17680	PEO1; twinkle protein [EC:3.6.4.12]	158.511	-3.47982	1.24512	-2.79477	0.00519374	0.134826
K06073	ABC.VB12.P, btuC; vitamin B12 transport system permease protein	84.4194	-3.47939	0.902367	-3.85584	0.000115331	0.0120685
K06493	ITGB3, CD61; integrin beta 3	27.7472	-3.46933	1.76455	-1.96612	0.0492844	0.28721
K07321	cooC; CO dehydrogenase maturation factor	547.025	-3.45324	0.767921	-4.49687	6.89604e-06	0.00187887
K03931	ygjK; putative isomerase	70.9493	-3.42947	1.1316	-3.03065	0.00244032	0.0847172
K05964	citX; holo-ACP synthase [EC:2.7.7.61]	143.063	-3.42538	0.824251	-4.15575	3.24219e-05	0.00514569
K19594	gesB, mexQ; gold/copper resistance efflux pump	28.2285	-3.41762	1.43399	-2.3833	0.0171582	0.241699
K19595	gesA, mexP; membrane fusion protein, gold/copper resistance efflux system	28.2285	-3.41762	1.43399	-2.3833	0.0171582	0.241699
K08475	pgtB; two-component system, NtrC family, phosphoglycerate transport system sensor histidine kinase PgtB [EC:2.7.13.3]	2.69069	-3.41246	1.58553	-2.15225	0.0313777	0.276833
K00197	cdhE, acsC; acetyl-CoA decarbonylase/synthase complex subunit gamma [EC:2.1.1.245]	216.222	-3.41209	0.898638	-3.79695	0.000146485	0.0133548
K19465	MGME1, DDK1; mitochondrial genome maintenance exonuclease 1 [EC:3.1.-.-]	8.9966	-3.40553	1.38854	-2.4526	0.0141827	0.219268
K08476	pgtA; two-component system, NtrC family, phosphoglycerate transport system response regulator PgtA	2.66951	-3.40191	1.60953	-2.1136	0.0345493	0.2777
K08478	pgtC; phosphoglycerate transport regulatory protein PgtC	2.66951	-3.40191	1.60953	-2.1136	0.0345493	0.2777
K01023	assT; arylsulfate sulfotransferase [EC:2.8.2.22]	14.8493	-3.39814	1.66649	-2.0391	0.0414398	0.281035
K04020	eutD; phosphotransacetylase	55.2284	-3.38836	1.08773	-3.11508	0.00183893	0.0694336
K15944	snoaF, dnrE, dauE, aknU; nogalaviketone/aklaviketone reductase [EC:1.1.1.- 1.1.1.362]	27.1221	-3.38822	1.67864	-2.01843	0.0435465	0.281035
K17992	hndB; NADP-reducing hydrogenase subunit HndB [EC:1.12.1.3]	599.976	-3.37815	0.756959	-4.46278	8.09023e-06	0.00211646
K02778	PTS-Glc-EIIB, ptsG; PTS system, glucose-specific IIB component [EC:2.7.1.199]	3.38929	-3.35719	1.59938	-2.09906	0.035812	0.2777
K06951	K06951; uncharacterized protein	25.0607	-3.33348	1.26702	-2.63096	0.00851431	0.168811
K16875	hmfG; 2,5-furandicarboxylate decarboxylase 2	73.4983	-3.33168	1.03496	-3.21914	0.00128578	0.0554019
K19697	pduW; propionate kinase [EC:2.7.2.15]	3.93529	-3.3231	1.31436	-2.5283	0.0114617	0.200175
K02465	gspS; general secretion pathway protein S	4.76321	-3.31705	1.3217	-2.50968	0.012084	0.205033
K10121	K10121, msmF; fructooligosaccharide transport system permease protein	66.6966	-3.30475	1.6109	-2.0515	0.0402187	0.279651
K10122	K10122, msmG; fructooligosaccharide transport system permease protein	66.6966	-3.30475	1.6109	-2.0515	0.0402187	0.279651
K09944	K09944; uncharacterized protein	15.937	-3.29955	1.44234	-2.28764	0.0221585	0.271488
K14940	cofF; gamma-F420-2:alpha-L-glutamate ligase [EC:6.3.2.32]	29.3471	-3.29714	1.37915	-2.39071	0.0168157	0.241699
K11748	kefG; glutathione-regulated potassium-efflux system ancillary protein KefG	221.968	-3.2912	0.770826	-4.26971	1.9573e-05	0.00377296
K15921	xynD; arabinoxylan arabinofuranohydrolase [EC:3.2.1.55]	32.8383	-3.26677	1.4611	-2.23583	0.0253629	0.271488
K14086	echA; ech hydrogenase subunit A	46.469	-3.26247	0.744775	-4.38048	1.18419e-05	0.00279812
K14088	echC; ech hydrogenase subunit C	46.4037	-3.26001	0.751943	-4.33545	1.45463e-05	0.00332975
K14087	echB; ech hydrogenase subunit B	32.0569	-3.25619	0.910043	-3.57806	0.00034616	0.0224391
K14090	echE; ech hydrogenase subunit E	46.2023	-3.25296	0.752413	-4.32337	1.53661e-05	0.00341081
K03603	fadR; GntR family transcriptional regulator, negative regulator for fad regulon and positive regulator of fabA	196.176	-3.25133	0.895729	-3.62982	0.000283623	0.0193861
K07772	torR; two-component system, OmpR family, torCAD operon response regulator TorR	136.082	-3.24316	0.884105	-3.6683	0.000244167	0.0173643
K01535	PMA1, PMA2; H+-transporting ATPase [EC:3.6.3.6]	7.09634	-3.24173	1.54457	-2.0988	0.0358346	0.2777
K06311	yndE; spore germination protein	128.889	-3.22837	0.931859	-3.46444	0.000531341	0.0308895
K17744	GalDH; L-galactose dehydrogenase [EC:1.1.1.316]	15.037	-3.22712	1.58663	-2.03395	0.041957	0.281035
K11392	rsmF; 16S rRNA (cytosine1407-C5)-methyltransferase [EC:2.1.1.178]	88.1126	-3.20685	0.80829	-3.96745	7.26453e-05	0.00866718
K13016	wbpB; UDP-N-acetyl-2-amino-2-deoxyglucuronate dehydrogenase [EC:1.1.1.335]	242.142	-3.18522	0.804085	-3.9613	7.45436e-05	0.00866718
K13873	araA; L-arabinose 1-dehydrogenase [EC:1.1.1.376]	39.0313	-3.16468	1.1961	-2.64584	0.00814883	0.165347
K02850	waaY, rfaY; heptose II phosphotransferase [EC:2.7.1.-]	84.2061	-3.15293	0.924499	-3.41042	0.000648627	0.035194
K00484	hpaC; flavin reductase (NADH) [EC:1.5.1.36]	165.885	-3.14771	0.836277	-3.76396	0.000167244	0.0139211
K12062	trbI; conjugal transfer pilin signal peptidase TrbI	106.914	-3.13913	0.854962	-3.67165	0.000240987	0.0173643
K00986	ltrA; RNA-directed DNA polymerase [EC:2.7.7.49]	447.58	-3.13697	0.761625	-4.11879	3.8087e-05	0.00547034
K00320	mer; 5,10-methylenetetrahydromethanopterin reductase [EC:1.5.98.2]	57.6244	-3.1257	0.9799	-3.18982	0.00142362	0.0592499
K16845	suyA; (2R)-sulfolactate sulfo-lyase subunit alpha [EC:4.4.1.24]	26.3205	-3.11109	1.47063	-2.11549	0.0343884	0.2777
K16846	suyB; (2R)-sulfolactate sulfo-lyase subunit beta [EC:4.4.1.24]	26.3205	-3.11109	1.47063	-2.11549	0.0343884	0.2777
K18331	hndC; NADP-reducing hydrogenase subunit HndC [EC:1.12.1.3]	1086.47	-3.10146	0.625831	-4.95575	7.20536e-07	0.00032987
K03813	modD; molybdenum transport protein [EC:2.4.2.-]	130.523	-3.08872	0.919989	-3.35734	0.000786952	0.0403107
K06436	yabG; spore coat assemly protein	315.921	-3.08501	0.678345	-4.54785	5.41969e-06	0.00160145
K07499	K07499; putative transposase	31.0293	-3.08205	1.47739	-2.08614	0.0369656	0.2777
K02852	wecG, rffM; UDP-N-acetyl-D-mannosaminouronate:lipid I N-acetyl-D-mannosaminouronosyltransferase [EC:2.4.1.180]	51.5409	-3.06401	0.910451	-3.36537	0.000764403	0.0398721
K16915	cbiL; nickel transport protein	150.865	-3.06077	0.817979	-3.74186	0.00018266	0.0145433
K05913	E1.13.11.41; 2,4'-dihydroxyacetophenone dioxygenase [EC:1.13.11.41]	15.1107	-3.05728	1.41076	-2.16712	0.0302261	0.275865
K11081	phnS; 2-aminoethylphosphonate transport system substrate-binding protein	40.0504	-3.05013	1.05458	-2.89227	0.00382467	0.11435
K07536	badI; 2-ketocyclohexanecarboxyl-CoA hydrolase [EC:3.1.2.-]	20.1741	-3.04191	1.22336	-2.48652	0.0128998	0.209052
K12059	trbC; conjugal transfer pilus assembly protein TrbC	92.1474	-3.04169	0.911611	-3.33661	0.000848075	0.042549
K11957	K11957, natA; neutral amino acid transport system ATP-binding protein	4.57416	-3.03468	1.44723	-2.09689	0.0360033	0.2777
K00086	dhaT; 1,3-propanediol dehydrogenase [EC:1.1.1.202]	105.59	-3.02675	0.887351	-3.41099	0.000647263	0.035194
K10742	DNA2; DNA replication ATP-dependent helicase Dna2 [EC:3.6.4.12]	8.14912	-3.01391	1.4071	-2.14193	0.0321992	0.276833
K10120	K10120, msmE; fructooligosaccharide transport system substrate-binding protein	67.8159	-3.00927	1.49645	-2.01095	0.0443312	0.281035
K16138	uidR; TetR/AcrR family transcriptional regulator, repressor for uid operon	31.0362	-3.00409	1.37173	-2.19	0.0285243	0.271488
K01155	E3.1.21.4; type II restriction enzyme [EC:3.1.21.4]	280.146	-3.00046	0.649102	-4.62247	3.79195e-06	0.00126255
K11084	phnT; 2-aminoethylphosphonate transport system ATP-binding protein	38.8104	-2.99707	1.0423	-2.87545	0.00403456	0.116811
K07109	K07109; uncharacterized protein	299.896	-2.9948	0.759673	-3.94222	8.07294e-05	0.0087857
K08178	JEN; MFS transporter, SHS family, lactate transporter	171.783	-2.98577	0.876624	-3.40599	0.000659248	0.0352481
K19778	hdeB; acid stress chaperone HdeB	47.1527	-2.97599	0.999196	-2.97838	0.00289772	0.0964808
K16877	hmfA; 2-furoyl-CoA dehydrogenase large subunit [EC:1.3.99.8]	18.9707	-2.96884	1.24162	-2.3911	0.0167979	0.241699
K16077	scrY; sucrose porin	19.0293	-2.96168	1.14558	-2.5853	0.00972946	0.182739
K16876	hmfD; 2-furoate---CoA ligase [EC:6.2.1.31]	18.8805	-2.96087	1.24155	-2.38482	0.0170873	0.241699
K16878	hmfB; 2-furoyl-CoA dehydrogenase FAD binding subunit [EC:1.3.99.8]	18.8805	-2.96087	1.24155	-2.38482	0.0170873	0.241699
K16879	hmfC; 2-furoyl-CoA dehydrogenase 2Fe-2S iron sulfur subunit [EC:1.3.99.8]	18.8805	-2.96087	1.24155	-2.38482	0.0170873	0.241699
K16880	hmfE; 2-oxoglutaroyl-CoA hydrolase	18.8805	-2.96087	1.24155	-2.38482	0.0170873	0.241699
K19138	csm2; CRISPR-associated protein Csm2	33.9608	-2.95917	0.862698	-3.43014	0.000603274	0.0332254
K16346	xanQ; xanthine permease XanQ	70.776	-2.95383	1.03702	-2.84838	0.00439426	0.122855
K09785	K09785; uncharacterized protein	7.16501	-2.94394	1.34456	-2.18951	0.0285594	0.271488
K12529	ygfM; putative selenate reductase FAD-binding subunit	52.0944	-2.94129	1.11618	-2.63513	0.00841041	0.168784
K11082	phnV; 2-aminoethylphosphonate transport system permease protein	37.2724	-2.92984	1.04716	-2.79789	0.00514381	0.134566
K11083	phnU; 2-aminoethylphosphonate transport system permease protein	37.2724	-2.92984	1.04716	-2.79789	0.00514381	0.134566
K10672	grdB; glycine reductase complex component B subunit gamma [EC:1.21.4.2]	439.644	-2.9176	0.87659	-3.32835	0.00087362	0.0435324
K11712	dctR; two-component system, LuxR family, response regulator DctR	252.83	-2.90953	0.914401	-3.18189	0.00146316	0.0602114
K13277	epr; minor extracellular protease Epr [EC:3.4.21.-]	17.2381	-2.90809	1.146	-2.53761	0.0111613	0.197479
K08318	yihU; 4-hydroxybutyrate dehydrogenase / sulfolactaldehyde 3-reductase [EC:1.1.1.61 1.1.1.373]	40.9791	-2.90392	1.06595	-2.72426	0.0064446	0.15082
K13480	ygeU, xdhC; xanthine dehydrogenase iron-sulfur-binding subunit	39.6141	-2.8998	1.15555	-2.50945	0.0120918	0.205033
K07317	K07317; adenine-specific DNA-methyltransferase [EC:2.1.1.72]	182.132	-2.89592	0.637016	-4.54607	5.46571e-06	0.00160145
K18308	opmD; outer membrane protein, multidrug efflux system	11.8155	-2.88442	1.42974	-2.01745	0.0436486	0.281035
K04025	eutK; ethanolamine utilization protein EutK	40.5952	-2.88129	1.06573	-2.70358	0.00685977	0.153689
K18841	chpB, chpBK; mRNA interferase ChpB [EC:3.1.-.-]	67.4372	-2.88004	1.05352	-2.73372	0.00626226	0.149417
K18346	vanW; vancomycin resistance protein VanW	542.28	-2.8729	0.817568	-3.51395	0.000441492	0.0263119
K01305	iadA; beta-aspartyl-dipeptidase (metallo-type) [EC:3.4.19.-]	504.704	-2.86826	0.834364	-3.43767	0.000586752	0.0325603
K16961	yxeM; putative amino-acid transport system substrate-binding protein	83.1018	-2.86726	1.15947	-2.4729	0.0134021	0.211798
K16962	yxeN; putative amino-acid transport system permease protein	97.5163	-2.86599	1.1451	-2.50283	0.0123204	0.207288
K01482	DDAH, ddaH; dimethylargininase [EC:3.5.3.18]	244.062	-2.85673	0.975166	-2.92948	0.00339525	0.106739
K12528	xdhD; putative selenate reductase molybdopterin-binding subunit	52.6843	-2.84989	1.03959	-2.74134	0.00611885	0.147923
K18842	chpS, chpBI; antitoxin ChpS	68.9782	-2.81831	1.05674	-2.66697	0.00765374	0.161567
K06324	cotA; spore coat protein A, manganese oxidase [EC:1.16.3.3]	60.8205	-2.81326	1.31131	-2.14537	0.0319229	0.276833
K05796	hydN; electron transport protein HydN	56.3088	-2.81005	0.869664	-3.23119	0.00123275	0.0539993
K10710	frlD; fructoselysine 6-kinase [EC:2.7.1.218]	244.414	-2.79469	0.928568	-3.00968	0.00261522	0.0899366
K02565	nagC; N-acetylglucosamine repressor	89.4861	-2.79252	0.886803	-3.14897	0.00163846	0.0637611
K10670	grdA; glycine/sarcosine/betaine reductase complex component A [EC:1.21.4.2 1.21.4.3 1.21.4.4]	2390.3	-2.78623	0.947795	-2.9397	0.00328529	0.104176
K03835	mtr; tryptophan-specific transport protein	182.034	-2.77267	0.883072	-3.1398	0.00169064	0.0648372
K07803	zraP; zinc resistance-associated protein	71.5878	-2.76878	0.904892	-3.05979	0.00221493	0.0791431
K11534	deoR; DeoR family transcriptional regulator, deoxyribose operon repressor	217.973	-2.76228	0.729621	-3.78591	0.000153148	0.0133548
K17624	engCP, engBF, endoEF; endo-alpha-N-acetylgalactosaminidase [EC:3.2.1.97]	155.399	-2.75453	1.25641	-2.19238	0.0283523	0.271488
K07057	bpsA; N4-bis(aminopropyl)spermidine synthase [EC:2.5.1.128]	5.82646	-2.75285	1.22676	-2.244	0.0248326	0.271488
K07307	dmsB; anaerobic dimethyl sulfoxide reductase subunit B (DMSO reductase iron- sulfur subunit)	571.938	-2.74032	0.659428	-4.1556	3.2443e-05	0.00514569
K07097	K07097; uncharacterized protein	17.0637	-2.73113	1.15788	-2.35873	0.0183377	0.248747
K18197	yesW; rhamnogalacturonan endolyase [EC:4.2.2.23]	113.965	-2.7282	0.662331	-4.11909	3.8037e-05	0.00547034
K04022	eutG; alcohol dehydrogenase	37.0476	-2.72479	1.06825	-2.55071	0.0107505	0.193998
K13874	K13874, araB; L-arabinonolactonase [EC:3.1.1.15]	109.111	-2.70787	0.860478	-3.14693	0.00164993	0.0637611
K06909	xtmB; phage terminase large subunit	218.577	-2.7039	0.708258	-3.81768	0.000134713	0.0129392
K16873	hmfH; 5-(hydroxymethyl)furfural/furfural oxidase [EC:1.1.3.47 1.1.3.-]	41.2879	-2.68504	1.11224	-2.41408	0.0157751	0.235309
K15974	emrR, mprA; MarR family transcriptional regulator, negative regulator of the multidrug operon emrRAB	162.043	-2.68454	0.923137	-2.90806	0.0036368	0.110998
K02574	napH; ferredoxin-type protein NapH	345.513	-2.67555	0.512085	-5.22481	1.74331e-07	0.000106414
K13002	wbyL; glycosyltransferase [EC:2.4.1.-]	13.9266	-2.65301	1.16279	-2.28158	0.0225142	0.271488
K00068	srlD; sorbitol-6-phosphate 2-dehydrogenase [EC:1.1.1.140]	120.215	-2.645	0.839342	-3.15128	0.00162557	0.0637611
K04794	PTH2; peptidyl-tRNA hydrolase, PTH2 family [EC:3.1.1.29]	199.325	-2.59965	1.11063	-2.34069	0.0192483	0.259179
K02573	napG; ferredoxin-type protein NapG	408.053	-2.59659	0.496507	-5.22972	1.6977e-07	0.000106414
K09952	csn1, cas9; CRISPR-associated endonuclease Csn1 [EC:3.1.-.-]	287.288	-2.59606	0.762078	-3.40656	0.000657882	0.0352481
K17716	capD; UDP-glucose 4-epimerase [EC:5.1.3.2]	862.845	-2.59406	0.60633	-4.27829	1.88332e-05	0.00372846
K12242	pchC; pyochelin biosynthetic protein PchC	38.2796	-2.58905	1.14589	-2.25941	0.0238577	0.271488
K19333	kdgR; IclR family transcriptional regulator, KDG regulon repressor	85.8571	-2.58672	0.936933	-2.76084	0.00576529	0.141714
K15855	csxA; exo-1,4-beta-D-glucosaminidase [EC:3.2.1.165]	54.3162	-2.58113	0.950746	-2.71485	0.00663065	0.153226
K18337	LRA1; L-rhamnose 1-dehydrogenase [EC:1.1.1.378 1.1.1.377 1.1.1.173]	48.0914	-2.5732	0.926351	-2.77778	0.00547316	0.138723
K00183	K00183; prokaryotic molybdopterin-containing oxidoreductase family, molybdopterin binding subunit	51.969	-2.56927	1.23145	-2.08638	0.0369441	0.2777
K11932	uspG; universal stress protein G	56.5814	-2.5609	0.844741	-3.03158	0.00243279	0.0847172
K13009	wzy; O-antigen polymerase [EC:2.4.1.-]	4.48852	-2.5578	1.2364	-2.06874	0.0385701	0.2777
K00984	aadA; streptomycin 3"-adenylyltransferase [EC:2.7.7.47]	306.936	-2.55301	0.703731	-3.62782	0.000285829	0.0193861
K00082	ribD2; 5-amino-6-(5-phosphoribosylamino)uracil reductase [EC:1.1.1.193]	162.04	-2.55215	0.860662	-2.96533	0.00302354	0.0988724
K03385	nrfA; nitrite reductase (cytochrome c-552) [EC:1.7.2.2]	388.136	-2.54895	0.533937	-4.77388	1.80707e-06	0.000696672
K19271	catA; chloramphenicol O-acetyltransferase type A [EC:2.3.1.28]	1443.14	-2.54703	0.893647	-2.85016	0.00436979	0.122855
K03390	hdrC2; heterodisulfide reductase subunit C2 [EC:1.8.7.3 1.8.98.4 1.8.98.5 1.8.98.6]	259.753	-2.54699	0.595264	-4.27875	1.87943e-05	0.00372846
K13638	zntR; MerR family transcriptional regulator, Zn(II)-responsive regulator of zntA	59.4514	-2.54359	0.807936	-3.14826	0.00164246	0.0637611
K00662	aacC; aminoglycoside 3-N-acetyltransferase [EC:2.3.1.81]	403.941	-2.54199	0.673332	-3.77524	0.000159851	0.0136152
K16347	ecnA; entericidin A	52.823	-2.53504	0.861115	-2.94391	0.00324096	0.104176
K07227	chuX; heme iron utilization protein	227.179	-2.53101	0.777235	-3.25643	0.00112822	0.0513303
K18332	hndD; NADP-reducing hydrogenase subunit HndD [EC:1.12.1.3]	1086.17	-2.52662	0.826936	-3.0554	0.00224762	0.0797233
K11691	K11691, dctS; two-component system, CitB family, sensor histidine kinase DctS [EC:2.7.13.3]	75.193	-2.52315	1.05146	-2.39968	0.0164096	0.239921
K05711	hcaB; 2,3-dihydroxy-2,3-dihydrophenylpropionate dehydrogenase [EC:1.3.1.87]	35.1009	-2.50965	1.04849	-2.39358	0.0166849	0.24111
K18330	hndA; NADP-reducing hydrogenase subunit HndA [EC:1.12.1.3]	1086.5	-2.5084	0.668135	-3.75434	0.000173802	0.0140126
K08162	mdtH; MFS transporter, DHA1 family, multidrug resistance protein	48.0679	-2.50637	0.796627	-3.14623	0.00165387	0.0637611
K18429	legG, neuC2; GDP/UDP-N,N'-diacetylbacillosamine 2-epimerase (hydrolysing) [EC:3.2.1.184]	245.094	-2.50289	0.878488	-2.84909	0.00438443	0.122855
K07069	K07069; uncharacterized protein	291.531	-2.48912	1.02657	-2.42469	0.0153213	0.231399
K06384	spoIIM; stage II sporulation protein M	593.955	-2.48826	0.595138	-4.18098	2.9025e-05	0.00494438
K00690	E2.4.1.7; sucrose phosphorylase [EC:2.4.1.7]	631.765	-2.48576	0.70437	-3.52906	0.000417035	0.0256704
K18820	agd31B; oligosaccharide 4-alpha-D-glucosyltransferase [EC:2.4.1.161]	20.0824	-2.47563	1.18443	-2.09015	0.0366044	0.2777
K07306	dmsA; anaerobic dimethyl sulfoxide reductase subunit A [EC:1.8.5.3]	358.962	-2.4737	0.694455	-3.56208	0.00036793	0.0234356
K07757	ybiV; sugar-phosphatase [EC:3.1.3.23]	58.6435	-2.47215	0.933737	-2.64759	0.00810685	0.165347
K09994	phnO; aminoalkylphosphonate N-acetyltransferase [EC:2.3.1.-]	33.7892	-2.4681	0.971588	-2.54027	0.0110766	0.196989
K07544	bbsF; benzylsuccinate CoA-transferase BbsF subunit [EC:2.8.3.15]	7.38661	-2.46587	1.23831	-1.99131	0.0464465	0.283473
K15876	nrfH; cytochrome c nitrite reductase small subunit	202.932	-2.46189	0.623108	-3.95099	7.78275e-05	0.00877056
K02511	hpaX; MFS transporter, ACS family, 4-hydroxyphenylacetate permease	4.89798	-2.45841	1.12165	-2.19178	0.0283956	0.271488
K07309	ynfE; Tat-targeted selenate reductase subunit YnfE [EC:1.97.1.9]	62.3078	-2.45797	0.791508	-3.10542	0.00190007	0.0713745
K08138	xylE; MFS transporter, SP family, xylose:H+ symportor	369.403	-2.45095	0.918322	-2.66895	0.00760896	0.161553
K03077	araD, ulaF, sgaE, sgbE; L-ribulose-5-phosphate 4-epimerase [EC:5.1.3.4]	136.044	-2.43831	0.971499	-2.50984	0.0120785	0.205033
K03896	iucB; acetyl CoA:N6-hydroxylysine acetyl transferase [EC:2.3.1.102]	4.60579	-2.43622	1.11191	-2.19101	0.028451	0.271488
K14669	whiEV; minimal PKS acyl carrier protein	12.6994	-2.41209	1.0574	-2.28115	0.0225398	0.271488
K09139	K09139; uncharacterized protein	14.2884	-2.4068	1.15048	-2.092	0.0364383	0.2777
K03388	hdrA2; heterodisulfide reductase subunit A2 [EC:1.8.7.3 1.8.98.4 1.8.98.5 1.8.98.6]	370.682	-2.40608	0.488861	-4.92182	8.57431e-07	0.000369452
K03818	wcaF; putative colanic acid biosynthesis acetyltransferase WcaF [EC:2.3.1.-]	366.43	-2.38491	0.752966	-3.16736	0.00153832	0.0615749
K18900	bpeT; LysR family transcriptional regulator, regulator for bpeEF and oprC	176.888	-2.38389	0.678446	-3.51375	0.000441825	0.0263119
K07723	ndoAI; CopG family transcriptional regulator / antitoxin EndoAI	574.3	-2.37593	0.618036	-3.84433	0.000120882	0.0124712
K09893	rraB; regulator of ribonuclease activity B	230.253	-2.37541	0.70016	-3.39266	0.000692169	0.0367401
K17948	nanM; N-acetylneuraminate epimerase [EC:5.1.3.24]	52.5131	-2.37058	0.932055	-2.54339	0.0109782	0.196615
K07480	insB; insertion element IS1 protein InsB	76.4883	-2.36623	0.846757	-2.79446	0.00519864	0.134826
K06391	spoIIIAB; stage III sporulation protein AB	711.522	-2.36575	0.622912	-3.79789	0.000145933	0.0133548
K00179	iorA; indolepyruvate ferredoxin oxidoreductase, alpha subunit [EC:1.2.7.8]	1605.06	-2.36498	0.7336	-3.22379	0.00126504	0.054831
K03825	yhhY; putative acetyltransferase [EC:2.3.1.-]	404.583	-2.3601	0.676271	-3.48987	0.000483258	0.0285473
K06295	gerKA; spore germination protein KA	1126.85	-2.35781	0.647225	-3.64295	0.000269536	0.0186259
K07066	K07066; uncharacterized protein	10.6362	-2.35211	1.16506	-2.01887	0.0435007	0.281035
K08363	merT; mercuric ion transport protein	281.588	-2.35049	0.824911	-2.84938	0.0043804	0.122855
K11934	ompX; outer membrane protein X	46.0727	-2.34623	0.834864	-2.81032	0.0049493	0.132797
K08352	phsA, psrA; thiosulfate reductase / polysulfide reductase chain A [EC:1.8.5.5]	107.212	-2.33909	0.737543	-3.17147	0.00151671	0.0611494
K05804	rob; AraC family transcriptional regulator, mar-sox-rob regulon activator	38.7054	-2.33828	0.848274	-2.75652	0.00584199	0.143119
K03326	TC.DCUC, dcuC, dcuD; C4-dicarboxylate transporter, DcuC family	1107.88	-2.33794	1.09153	-2.1419	0.0322013	0.276833
K00180	iorB; indolepyruvate ferredoxin oxidoreductase, beta subunit [EC:1.2.7.8]	1581.38	-2.33403	0.729671	-3.19875	0.00138027	0.0584421
K19334	tabA; biofilm protein TabA	32.6603	-2.32927	0.955411	-2.43798	0.0147696	0.225983
K07709	zraS, hydH; two-component system, NtrC family, sensor histidine kinase HydH [EC:2.7.13.3]	133.91	-2.32557	0.718831	-3.23521	0.00121551	0.0539614
K01630	garL; 2-dehydro-3-deoxyglucarate aldolase [EC:4.1.2.20]	367.367	-2.31864	0.713528	-3.24954	0.00115591	0.051945
K06395	spoIIIAF; stage III sporulation protein AF	749.501	-2.31623	0.610928	-3.79134	0.000149839	0.0133548
K19510	gfrF; fructoselysine-6-phosphate deglycase	148.275	-2.3086	0.932188	-2.47654	0.0132662	0.211365
K10795	prdD; D-proline reductase (dithiol)-stabilizing protein PrdD	272.332	-2.30633	0.963582	-2.3935	0.0166884	0.24111
K10796	prdE; D-proline reductase (dithiol)-stabilizing protein PrdE	272.332	-2.30633	0.963582	-2.3935	0.0166884	0.24111
K14671	whiEVII; cyclase	16.905	-2.30604	0.937085	-2.46087	0.0138602	0.216013
K14673	whiEII; putative monooxygenase	16.905	-2.30604	0.937085	-2.46087	0.0138602	0.216013
K18866	vanXY; zinc D-Ala-D-Ala dipeptidase/carboxypeptidase [EC:3.4.13.22 3.4.17.14]	154.424	-2.304	0.938875	-2.454	0.0141278	0.219251
K01702	LEU1; 3-isopropylmalate dehydratase [EC:4.2.1.33]	74.0267	-2.30213	0.950171	-2.42286	0.0153988	0.231614
K09163	K09163; uncharacterized protein	767.881	-2.29883	0.648249	-3.54622	0.0003908	0.0244668
K13651	mqsR; motility quorum-sensing regulator / GCU-specific mRNA interferase toxin	77.7345	-2.28657	1.12802	-2.02708	0.0426547	0.281035
K14667	whiEIII; minimal PKS ketosynthase (KS/KS alpha) [EC:2.3.1.-]	13.6708	-2.27425	0.999723	-2.27488	0.0229131	0.271488
K14668	whiEIV; minimal PKS chain-length factor (CLF/KS beta) [EC:2.3.1.-]	13.6708	-2.27425	0.999723	-2.27488	0.0229131	0.271488
K10794	prdB; D-proline reductase (dithiol) PrdB [EC:1.21.4.1]	486.4	-2.26469	0.948005	-2.38891	0.0168987	0.241699
K18345	vanSB, vanS, vanSD; two-component system, OmpR family, sensor histidine kinase VanS [EC:2.7.13.3]	301.703	-2.25502	0.788569	-2.85963	0.00424131	0.121834
K19068	wbjC; UDP-2-acetamido-2,6-beta-L-arabino-hexul-4-ose reductase [EC:1.1.1.367]	516.144	-2.255	0.683443	-3.29948	0.000968647	0.0468463
K07640	cpxA; two-component system, OmpR family, sensor histidine kinase CpxA [EC:2.7.13.3]	330.5	-2.25051	0.607122	-3.70685	0.000209856	0.0155272
K15357	nicD; N-formylmaleamate deformylase [EC:3.5.1.106]	50.5938	-2.2502	1.10684	-2.03299	0.0420539	0.281035
K11527	K11527; two-component system, sensor histidine kinase and response regulator [EC:2.7.13.3]	373.672	-2.24456	0.756234	-2.96807	0.00299673	0.0988504
K13017	wbpE, wlbC; UDP-2-acetamido-2-deoxy-ribo-hexuluronate aminotransferase [EC:2.6.1.98]	103.78	-2.24158	0.974456	-2.30034	0.0214289	0.271488
K14164	glyQS; glycyl-tRNA synthetase [EC:6.1.1.14]	47.292	-2.23891	1.049	-2.13433	0.0328154	0.277595
K12064	traV; conjugal transfer pilus assembly protein TraV	87.8256	-2.2376	0.97509	-2.29477	0.0217465	0.271488
K06383	spoIIGA; stage II sporulation protein GA (sporulation sigma-E factor processing peptidase) [EC:3.4.23.-]	1282.84	-2.2298	0.560819	-3.97597	7.00939e-05	0.00855729
K07724	ner, nlp, sfsB; Ner family transcriptional regulator	32.9961	-2.22432	0.864314	-2.5735	0.0100674	0.185286
K06284	abrB; transcriptional pleiotropic regulator of transition state genes	1480.77	-2.22191	0.59189	-3.75393	0.000174082	0.0140126
K07685	narP; two-component system, NarL family, nitrate/nitrite response regulator NarP	204.688	-2.22057	0.797567	-2.78418	0.00536624	0.13744
K10844	ERCC2, XPD; DNA excision repair protein ERCC-2 [EC:3.6.4.12]	161.724	-2.21072	0.797938	-2.77053	0.00559643	0.139435
K05910	npr; NADH peroxidase [EC:1.11.1.1]	217.372	-2.19858	0.883228	-2.48925	0.0128013	0.208973
K00007	dalD; D-arabinitol 4-dehydrogenase [EC:1.1.1.11]	28.3909	-2.19827	1.04298	-2.10769	0.0350582	0.2777
K05714	mhpC; 2-hydroxy-6-oxonona-2,4-dienedioate hydrolase [EC:3.7.1.14]	58.3931	-2.19224	0.88098	-2.48842	0.0128314	0.208973
K02814	PTS-Sor-EIIC, sorA; PTS system, sorbose-specific IIC component	27.3625	-2.18317	1.01736	-2.14592	0.0318795	0.276833
K02815	PTS-Sor-EIID, sorM; PTS system, sorbose-specific IID component	27.3625	-2.18317	1.01736	-2.14592	0.0318795	0.276833
K02173	yggC; putative kinase	46.4809	-2.17848	1.04218	-2.09032	0.0365893	0.2777
K16348	ecnB; entericidin B	57.7637	-2.17595	0.724018	-3.00538	0.0026525	0.0899518
K06387	spoIIR; stage II sporulation protein R	1780.04	-2.17119	0.56903	-3.81561	0.00013585	0.0129392
K07310	ynfF; Tat-targeted selenate reductase subunit YnfF [EC:1.97.1.9]	39.6315	-2.17092	0.827934	-2.62209	0.00873912	0.17025
K15780	tilS-hprT; bifunctional protein TilS/HprT [EC:6.3.4.19 2.4.2.8]	94.9852	-2.16019	0.727369	-2.96987	0.00297924	0.0987463
K07312	ynfH; Tat-targeted selenate reductase subunit YnfH	39.7302	-2.13572	0.827753	-2.58014	0.00987595	0.184075
K00998	pssA; CDP-diacylglycerol---serine O-phosphatidyltransferase [EC:2.7.8.8]	252.439	-2.13236	0.737066	-2.89303	0.00381541	0.11435
K10793	prdA; D-proline reductase (dithiol) PrdA [EC:1.21.4.1]	296.702	-2.12364	0.967631	-2.19468	0.0281864	0.271488
K13655	mqsA; HTH-type transcriptional regulator / antitoxin MqsA	83.8459	-2.12013	1.01726	-2.08416	0.0371458	0.2777
K06859	pgi1; glucose-6-phosphate isomerase, archaeal [EC:5.3.1.9]	87.2341	-2.11349	0.995073	-2.12395	0.0336742	0.2777
K04076	lonB; ATP-dependent Lon protease [EC:3.4.21.53]	194.188	-2.10277	0.785252	-2.67782	0.0074102	0.158713
K06714	rocR; arginine utilization regulatory protein	816.643	-2.10208	0.641862	-3.27498	0.00105671	0.049302
K12661	LRA3, yfaW; L-rhamnonate dehydratase [EC:4.2.1.90]	85.4468	-2.10143	0.638404	-3.29169	0.000995867	0.0468463
K07308	dmsC; anaerobic dimethyl sulfoxide reductase subunit C (DMSO reductase anchor subunit)	342.817	-2.10009	0.574652	-3.65454	0.000257647	0.0181468
K01730	ogl; oligogalacturonide lyase [EC:4.2.2.6]	170.588	-2.0999	0.622573	-3.37293	0.00074373	0.039193
K03930	estA; putative tributyrin esterase [EC:3.1.1.-]	65.6389	-2.096	0.882717	-2.37449	0.0175733	0.244371
K10556	lsrC; AI-2 transport system permease protein	61.4788	-2.09393	0.937233	-2.23416	0.0254724	0.271488
K10555	lsrB; AI-2 transport system substrate-binding protein	58.9164	-2.09117	0.905112	-2.3104	0.0208662	0.269567
K10558	lsrA, ego; AI-2 transport system ATP-binding protein	58.9164	-2.09117	0.905112	-2.3104	0.0208662	0.269567
K08222	yqgE; MFS transporter, YQGE family, putative transporter	176.661	-2.08779	0.885034	-2.35899	0.0183246	0.248747
K10709	frlC; fructoselysine 3-epimerase [EC:5.1.3.41]	157.765	-2.08189	0.99656	-2.08908	0.0367008	0.2777
K10557	lsrD; AI-2 transport system permease protein	61.0331	-2.0804	0.945018	-2.20144	0.0277048	0.271488
K08321	lsrF; 3-hydroxy-5-phosphonooxypentane-2,4-dione thiolase [EC:2.3.1.245]	116.061	-2.07862	0.775292	-2.68108	0.0073385	0.158374
K02856	rhaT; L-rhamnose-H+ transport protein	312.253	-2.07192	0.584199	-3.5466	0.00039023	0.0244668
K15773	hipB; HTH-type transcriptional regulator / antitoxin HipB	174.807	-2.07072	0.628845	-3.29289	0.00099162	0.0468463
K12944	nudI; nucleoside triphosphatase [EC:3.6.1.-]	28.4659	-2.06585	0.870937	-2.37199	0.0176925	0.244523
K18991	mtrA; AraC family transcriptional regulator, activator of mtrCDE	111.165	-2.06492	0.76294	-2.70653	0.00679906	0.153689
K06297	gerKC; spore germination protein KC	573.174	-2.06152	0.729605	-2.82553	0.0047203	0.129499
K02345	holE; DNA polymerase III subunit theta [EC:2.7.7.7]	29.82	-2.06098	0.865235	-2.38199	0.0172191	0.242092
K15894	pseB; UDP-N-acetylglucosamine 4,6-dehydratase [EC:4.2.1.115]	97.3962	-2.057	0.856463	-2.40174	0.0163173	0.239049
K19540	frlA; fructoselysine transporter	39.2237	-2.05519	0.991284	-2.07326	0.0381476	0.2777
K13275	isp; major intracellular serine protease [EC:3.4.21.-]	312.675	-2.0543	0.81268	-2.52781	0.0114776	0.200175
K02508	hpaA; AraC family transcriptional regulator, 4-hydroxyphenylacetate 3-monooxygenase operon regulatory protein	43.7836	-2.05136	1.02423	-2.00283	0.0451959	0.281035
K03618	hyaF; hydrogenase-1 operon protein HyaF	271.366	-2.03823	0.56436	-3.61158	0.000304339	0.0200836
K06402	spoIVFB; stage IV sporulation protein FB [EC:3.4.24.-]	481.885	-2.03713	0.623748	-3.26596	0.00109095	0.0502592
K07592	tdcA; LysR family transcriptional regulator, tdc operon transcriptional activator	26.8379	-2.02808	0.93842	-2.16117	0.0306825	0.276286
K03619	hyaE; hydrogenase-1 operon protein HyaE	266.763	-2.02129	0.567203	-3.56361	0.000365789	0.0234356
K07700	dpiB, citA; two-component system, CitB family, cit operon sensor histidine kinase CitA [EC:2.7.13.3]	29.7137	-2.01901	0.865585	-2.33254	0.0196724	0.261147
K06928	NTPCR; nucleoside-triphosphatase [EC:3.6.1.15]	44.5921	-2.01794	0.992916	-2.03234	0.0421197	0.281035
K01667	tnaA; tryptophanase [EC:4.1.99.1]	682.138	-2.00994	0.689496	-2.91508	0.00355597	0.109238
K15830	hycE; formate hydrogenlyase subunit 5	30.8243	-2.00987	0.838884	-2.39589	0.01658	0.24097
K17722	preT; dihydropyrimidine dehydrogenase (NAD+) subunit PreT [EC:1.3.1.1]	24.7201	-2.0065	1.0218	-1.9637	0.049565	0.28728
K07016	csm1, cas10; CRISPR-associated protein Csm1	43.1505	-2.00105	0.691346	-2.89443	0.00379851	0.11435
K08358	ttrB; tetrathionate reductase subunit B	59.3883	-1.99587	0.880182	-2.26756	0.0233558	0.271488
K00514	ZDS, crtQ; zeta-carotene desaturase [EC:1.3.5.6]	48.1883	-1.98952	1.01315	-1.9637	0.0495652	0.28728
K11692	K11692, dctR; two-component system, CitB family, response regulator DctR	106.399	-1.98127	0.949159	-2.08739	0.0368528	0.2777
K06399	spoIVB; stage IV sporulation protein B [EC:3.4.21.116]	2206.37	-1.97998	0.702188	-2.81973	0.00480639	0.131369
K15024	K15024; putative phosphotransacetylase [EC:2.3.1.8]	1237.86	-1.9703	0.647187	-3.0444	0.00233142	0.082104
K15735	csiR; GntR family transcriptional regulator, carbon starvation induced regulator	32.321	-1.96866	0.943563	-2.08642	0.036941	0.2777
K12136	hyfA; hydrogenase-4 component A [EC:1.-.-.-]	78.6387	-1.96755	0.788131	-2.49648	0.0125433	0.208818
K12975	eptB; KDO II ethanolaminephosphotransferase [EC:2.7.8.42]	27.0685	-1.96612	0.888813	-2.21208	0.0269614	0.271488
K18014	kal; 3-aminobutyryl-CoA ammonia-lyase [EC:4.3.1.14]	435.283	-1.96546	0.693444	-2.83434	0.004592	0.12693
K11925	sgrR; SgrR family transcriptional regulator	27.9571	-1.96436	0.863277	-2.27547	0.0228777	0.271488
K11216	lsrK; autoinducer-2 kinase [EC:2.7.1.189]	65.3579	-1.96024	0.851548	-2.30197	0.0213371	0.271488
K11933	hcr; NADH oxidoreductase Hcr [EC:1.-.-.-]	26.9514	-1.95747	0.881687	-2.22014	0.0264095	0.271488
K00879	fucK; L-fuculokinase [EC:2.7.1.51]	280.386	-1.9569	0.71763	-2.72689	0.00639345	0.15082
K12943	ygeR; lipoprotein YgeR	26.9372	-1.95653	0.885582	-2.20932	0.0271525	0.271488
K12582	wecF, rffT; dTDP-N-acetylfucosamine:lipid II N-acetylfucosaminyltransferase [EC:2.4.1.325]	26.8981	-1.95396	0.887926	-2.20059	0.0277654	0.271488
K12143	hyfH; hydrogenase-4 component H	76.675	-1.95223	0.820037	-2.38066	0.0172817	0.242507
K02468	srlR, gutR; DeoR family transcriptional regulator, glucitol operon repressor	26.829	-1.94899	0.887632	-2.19572	0.0281123	0.271488
K05839	hha; haemolysin expression modulating protein	26.829	-1.94899	0.887632	-2.19572	0.0281123	0.271488
K07269	ytfB; uncharacterized protein	26.829	-1.94899	0.887632	-2.19572	0.0281123	0.271488
K07643	basS; two-component system, OmpR family, sensor histidine kinase BasS [EC:2.7.13.3]	26.829	-1.94899	0.887632	-2.19572	0.0281123	0.271488
K07676	rcsD; two-component system, NarL family, sensor histidine kinase RcsD [EC:2.7.13.3]	26.829	-1.94899	0.887632	-2.19572	0.0281123	0.271488
K13301	secM; secretion monitor	26.829	-1.94899	0.887632	-2.19572	0.0281123	0.271488
K18765	csrD; RNase E specificity factor CsrD	26.829	-1.94899	0.887632	-2.19572	0.0281123	0.271488
K19236	ycfS; L,D-transpeptidase YcfS	26.829	-1.94899	0.887632	-2.19572	0.0281123	0.271488
K06039	ychN; uncharacterized protein involved in oxidation of intracellular sulfur	217.39	-1.94737	0.616797	-3.15723	0.00159274	0.0634064
K00691	mapA; maltose phosphorylase [EC:2.4.1.8]	951.736	-1.9466	0.48951	-3.97664	6.98959e-05	0.00855729
K12058	traN; conjugal transfer mating pair stabilization protein TraN	175.024	-1.94325	0.702322	-2.76689	0.0056593	0.140049
K18234	vat; virginiamycin A acetyltransferase [EC:2.3.1.-]	931.338	-1.94288	0.67042	-2.89801	0.00375543	0.114143
K12067	traE; conjugal transfer pilus assembly protein TraE	187.292	-1.9422	0.725054	-2.6787	0.00739095	0.158713
K07703	dcuR; two-component system, CitB family, response regulator DcuR	26.8769	-1.9386	0.888884	-2.18094	0.0291882	0.272706
K07702	dpiA, citB; two-component system, CitB family, response regulator CitB	28.4151	-1.93713	0.86589	-2.23716	0.025276	0.271488
K07464	cas4; CRISPR-associated exonuclease Cas4 [EC:3.1.12.1]	1767.23	-1.9328	0.670766	-2.88148	0.00395808	0.116717
K01699	pduC; propanediol dehydratase large subunit [EC:4.2.1.28]	68.7654	-1.92968	0.95746	-2.01542	0.0438605	0.281035
K06333	cotJB; spore coat protein JB	1961.54	-1.92574	0.761061	-2.53034	0.0113952	0.199689
K12060	traU; conjugal transfer pilus assembly protein TraU	169.091	-1.92238	0.711332	-2.70251	0.0068819	0.153689
K03532	torC; trimethylamine-N-oxide reductase (cytochrome c), cytochrome c-type subunit TorC	92.0324	-1.9204	0.546517	-3.5139	0.000441584	0.0263119
K12068	traL; conjugal transfer pilus assembly protein TraL	58.6909	-1.91995	0.947805	-2.02568	0.0427971	0.281035
K00094	E1.1.1.251, gatD; galactitol-1-phosphate 5-dehydrogenase [EC:1.1.1.251]	24.2026	-1.91982	0.965096	-1.98925	0.0466737	0.283473
K00880	lyxK; L-xylulokinase [EC:2.7.1.53]	208.171	-1.91881	0.691957	-2.77301	0.00555398	0.139435
K16704	rffC, wecD; dTDP-4-amino-4,6-dideoxy-D-galactose acyltransferase [EC:2.3.1.210]	27.2856	-1.91717	0.841798	-2.27747	0.0227582	0.271488
K18889	mdlA, smdA; ATP-binding cassette, subfamily B, multidrug efflux pump	54.1511	-1.9167	0.721576	-2.65626	0.0079012	0.163492
K18013	kce; 3-keto-5-aminohexanoate cleavage enzyme [EC:2.3.1.247]	417.141	-1.9155	0.76189	-2.51415	0.0119321	0.205033
K11106	ttdT; L-tartrate/succinate antiporter	35.1454	-1.91464	0.908917	-2.10651	0.0351602	0.2777
K06416	spoVS; stage V sporulation protein S	970.763	-1.90683	0.589761	-3.23323	0.001224	0.0539993
K12063	traC; conjugal transfer ATP-binding protein TraC	180.634	-1.906	0.679302	-2.80582	0.00501888	0.1332
K03738	aor; aldehyde:ferredoxin oxidoreductase [EC:1.2.7.5]	624.024	-1.90563	0.514011	-3.70736	0.000209429	0.0155272
K12990	rfbF, rhlC; rhamnosyltransferase [EC:2.4.1.-]	197.81	-1.90469	0.732953	-2.59866	0.00935898	0.177602
K00603	fctD; glutamate formiminotransferase [EC:2.1.2.5]	825.428	-1.90412	0.58531	-3.25318	0.00114119	0.0516003
K18430	legI, neuB2; N,N'-diacetyllegionaminate synthase [EC:2.5.1.101]	475.034	-1.90097	0.651123	-2.91952	0.00350569	0.108806
K08325	yqhD; NADP-dependent alcohol dehydrogenase [EC:1.1.-.-]	512.103	-1.90005	0.725595	-2.61861	0.0088288	0.171087
K12149	dinI; DNA-damage-inducible protein I	26.6649	-1.89179	0.882582	-2.14348	0.0320748	0.276833
K03810	mviM; virulence factor	159.79	-1.89164	0.643453	-2.93983	0.00328396	0.104176
K06393	spoIIIAD; stage III sporulation protein AD	1882.84	-1.89097	0.741622	-2.54978	0.0107792	0.193998
K06390	spoIIIAA; stage III sporulation protein AA	1883.08	-1.89009	0.741213	-2.54999	0.0107726	0.193998
K13920	pduE; propanediol dehydratase small subunit [EC:4.2.1.28]	69.5663	-1.88521	0.953966	-1.97618	0.0481341	0.285955
K08298	caiB; L-carnitine CoA-transferase [EC:2.8.3.21]	36.3362	-1.88339	0.849677	-2.2166	0.0266506	0.271488
K01051	E3.1.1.11; pectinesterase [EC:3.1.1.11]	783.592	-1.88299	0.575594	-3.27138	0.00107024	0.0496171
K00455	hpaD, hpcB; 3,4-dihydroxyphenylacetate 2,3-dioxygenase [EC:1.13.11.15]	53.913	-1.88209	0.917645	-2.051	0.0402667	0.279651
K10975	allP; allantoin permease	37.4318	-1.88126	0.808034	-2.32819	0.0199019	0.262669
K13919	pduD; propanediol dehydratase medium subunit [EC:4.2.1.28]	69.3122	-1.87809	0.953754	-1.96915	0.0489355	0.28721
K12057	traF; conjugal transfer pilus assembly protein TraF	176.783	-1.87557	0.676723	-2.77154	0.00557916	0.139435
K12072	traH; conjugative transfer pilus assembly protein TraH	176.783	-1.87557	0.676723	-2.77154	0.00557916	0.139435
K00245	frdB; fumarate reductase iron-sulfur subunit [EC:1.3.5.4]	392.051	-1.87172	0.444175	-4.21392	2.50972e-05	0.00448382
K06310	yndD; spore germination protein	308.999	-1.86827	0.741054	-2.52109	0.0116991	0.202468
K00246	frdC; fumarate reductase subunit C	383.955	-1.86406	0.45106	-4.13262	3.5865e-05	0.0054299
K18890	mdlB, smdB; ATP-binding cassette, subfamily B, multidrug efflux pump	52.5919	-1.86239	0.764477	-2.43617	0.0148439	0.226524
K03838	tdcC; threonine transporter	24.0517	-1.862	0.947117	-1.96596	0.0493027	0.28721
K09138	K09138; uncharacterized protein	34.2554	-1.86161	0.877645	-2.12114	0.0339097	0.2777
K08364	merP; periplasmic mercuric ion binding protein	322.941	-1.86018	0.681898	-2.72794	0.00637309	0.15082
K05995	pepE; dipeptidase E [EC:3.4.13.21]	521.982	-1.85965	0.52642	-3.53263	0.000411451	0.0255414
K07813	agrB; accessory gene regulator B	953.575	-1.85902	0.636085	-2.9226	0.00347127	0.1082
K06283	spoIIID; putative DeoR family transcriptional regulator, stage III sporulation protein D	1929.69	-1.85653	0.680974	-2.72629	0.00640516	0.15082
K06379	spoIIAB; stage II sporulation protein AB (anti-sigma F factor) [EC:2.7.11.1]	2068.26	-1.85538	0.683822	-2.71325	0.00666264	0.153226
K06012	gpr; spore protease [EC:3.4.24.78]	2067.76	-1.85491	0.684091	-2.7115	0.00669795	0.15332
K06398	spoIVA; stage IV sporulation protein A	2067.64	-1.8548	0.683736	-2.71274	0.00667291	0.153226
K08315	hycI; hydrogenase 3 maturation protease [EC:3.4.23.51]	69.5241	-1.85047	0.780133	-2.372	0.0176923	0.244523
K02562	mtlR; mannitol operon repressor	25.4133	-1.84847	0.88626	-2.0857	0.0370062	0.2777
K03485	treR; LacI family transcriptional regulator, trehalose operon repressor	25.4133	-1.84847	0.88626	-2.0857	0.0370062	0.2777
K06074	ABC.VB12.A, btuD; vitamin B12 transport system ATP-binding protein [EC:3.6.3.33]	25.4133	-1.84847	0.88626	-2.0857	0.0370062	0.2777
K06080	rcsF; RcsF protein	25.4133	-1.84847	0.88626	-2.0857	0.0370062	0.2777
K07490	feoC; ferrous iron transport protein C	25.3991	-1.84741	0.890127	-2.07544	0.0379457	0.2777
K08348	fdnG; formate dehydrogenase-N, alpha subunit [EC:1.17.5.3]	46.3815	-1.84522	0.929366	-1.98546	0.0470932	0.28415
K02853	wzyE, rffT; enterobacterial common antigen polymerase [EC:2.4.1.-]	25.36	-1.84461	0.892437	-2.06693	0.0387404	0.2777
K09475	ompC; outer membrane pore protein C	26.5044	-1.84263	0.868394	-2.12188	0.0338477	0.2777
K06385	spoIIP; stage II sporulation protein P	2042.92	-1.84097	0.683109	-2.69498	0.00703923	0.155308
K06406	spoVAD; stage V sporulation protein AD	2076.52	-1.84049	0.680214	-2.70575	0.00681499	0.153689
K06897	K06897; 7,8-dihydropterin-6-yl-methyl-4-(beta-D-ribofuranosyl)aminobenzene 5'-phosphate synthase [EC:2.5.1.105]	1477.24	-1.83955	0.568379	-3.23648	0.00121015	0.0539614
K02467	gutQ; arabinose 5-phosphate isomerase [EC:5.3.1.13]	25.291	-1.83926	0.892097	-2.06172	0.039234	0.2777
K03425	tatE; sec-independent protein translocase protein TatE	25.291	-1.83926	0.892097	-2.06172	0.039234	0.2777
K03468	aaeB; p-hydroxybenzoic acid efflux pump subunit AaeB	25.291	-1.83926	0.892097	-2.06172	0.039234	0.2777
K03971	pspD; phage shock protein D	25.291	-1.83926	0.892097	-2.06172	0.039234	0.2777
K04081	ibpB; molecular chaperone IbpB	25.291	-1.83926	0.892097	-2.06172	0.039234	0.2777
K06006	cpxP; periplasmic protein CpxP	25.291	-1.83926	0.892097	-2.06172	0.039234	0.2777
K06141	tsgA; MFS transporter, TsgA protein	25.291	-1.83926	0.892097	-2.06172	0.039234	0.2777
K06144	uspB; universal stress protein B	25.291	-1.83926	0.892097	-2.06172	0.039234	0.2777
K07701	dcuS; two-component system, CitB family, sensor histidine kinase DcuS [EC:2.7.13.3]	25.291	-1.83926	0.892097	-2.06172	0.039234	0.2777
K08682	acpH; acyl carrier protein phosphodiesterase [EC:3.1.4.14]	25.291	-1.83926	0.892097	-2.06172	0.039234	0.2777
K11736	proY; proline-specific permease ProY	25.291	-1.83926	0.892097	-2.06172	0.039234	0.2777
K11926	crl; sigma factor-binding protein Crl	25.291	-1.83926	0.892097	-2.06172	0.039234	0.2777
K12148	bssS; biofilm regulator BssS	25.291	-1.83926	0.892097	-2.06172	0.039234	0.2777
K12288	hofM; pilus assembly protein HofM	25.291	-1.83926	0.892097	-2.06172	0.039234	0.2777
K12974	lpxP; KDO2-lipid IV(A) palmitoleoyltransferase [EC:2.3.1.242]	25.291	-1.83926	0.892097	-2.06172	0.039234	0.2777
K14064	uspC; universal stress protein C	25.291	-1.83926	0.892097	-2.06172	0.039234	0.2777
K14762	yibL; ribosome-associated protein	25.291	-1.83926	0.892097	-2.06172	0.039234	0.2777
K18324	acrD; multidrug efflux pump	25.291	-1.83926	0.892097	-2.06172	0.039234	0.2777
K19162	tomB; hha toxicity modulator TomB	25.291	-1.83926	0.892097	-2.06172	0.039234	0.2777
K19303	mepH; murein DD-endopeptidase [EC:3.4.-.-]	25.291	-1.83926	0.892097	-2.06172	0.039234	0.2777
K18231	msrA, vmlR; macrolide transport system ATP-binding/permease protein	455.999	-1.83635	0.743759	-2.46901	0.0135486	0.212556
K06405	spoVAC; stage V sporulation protein AC	2074.7	-1.83622	0.679808	-2.70109	0.00691129	0.153876
K13049	PM20D1; carboxypeptidase PM20D1 [EC:3.4.17.-]	316.623	-1.83398	0.688534	-2.6636	0.00773091	0.161854
K01093	appA; 4-phytase / acid phosphatase [EC:3.1.3.26 3.1.3.2]	173.428	-1.83359	0.821875	-2.23099	0.0256821	0.271488
K12140	hyfE; hydrogenase-4 component E [EC:1.-.-.-]	362.006	-1.83356	0.623222	-2.94206	0.00326032	0.104176
K03389	hdrB2; heterodisulfide reductase subunit B2 [EC:1.8.7.3 1.8.98.4 1.8.98.5 1.8.98.6]	324.698	-1.83011	0.531431	-3.44374	0.000573717	0.03208
K06410	spoVFA; dipicolinate synthase subunit A	1096.3	-1.82986	0.654966	-2.79382	0.00520897	0.134826
K05798	leuO; LysR family transcriptional regulator, transcriptional activator for leuABCD operon	25.3388	-1.82886	0.89334	-2.04721	0.040637	0.28067
K09476	ompF; outer membrane pore protein F	25.3388	-1.82886	0.89334	-2.04721	0.040637	0.28067
K12141	hyfF; hydrogenase-4 component F [EC:1.-.-.-]	362.516	-1.82591	0.623812	-2.92702	0.00342223	0.107127
K15548	aaeA; p-hydroxybenzoic acid efflux pump subunit AaeA	25.5893	-1.82301	0.876566	-2.07972	0.0375515	0.2777
K12556	pbp2X; penicillin-binding protein 2X	69.1234	-1.82293	0.84442	-2.15879	0.0308661	0.276286
K09161	K09161; uncharacterized protein	65.5161	-1.82234	0.82721	-2.20299	0.0275953	0.271488
K01146	xni; protein Xni	24.9861	-1.82037	0.900558	-2.02138	0.0432408	0.281035
K06407	spoVAE; stage V sporulation protein AE	2144.66	-1.81895	0.666456	-2.72929	0.00634704	0.15082
K01233	csn; chitosanase [EC:3.2.1.132]	52.6049	-1.81841	0.845076	-2.15177	0.0314154	0.276833
K04769	spoVT; AbrB family transcriptional regulator, stage V sporulation protein T	2004.26	-1.81756	0.687609	-2.64331	0.00821007	0.165671
K15832	hycG; formate hydrogenlyase subunit 7	27.7481	-1.81444	0.841867	-2.15526	0.0311412	0.276286
K18988	ampH; serine-type D-Ala-D-Ala carboxypeptidase/endopeptidase [EC:3.4.16.4 3.4.21.-]	55.9682	-1.80985	0.81551	-2.21929	0.026467	0.271488
K12525	metL; bifunctional aspartokinase / homoserine dehydrogenase 2 [EC:2.7.2.4 1.1.1.3]	27.7131	-1.80378	0.896796	-2.01136	0.0442875	0.281035
K07357	fimB; type 1 fimbriae regulatory protein FimB	25.1061	-1.80149	0.899255	-2.00331	0.0451438	0.281035
K07034	K07034; uncharacterized protein	612.307	-1.80078	0.535268	-3.36426	0.000767504	0.0398721
K06394	spoIIIAE; stage III sporulation protein AE	1686.03	-1.80077	0.562559	-3.20103	0.00136936	0.0583174
K11750	frsA; esterase FrsA [EC:3.1.-.-]	29.4179	-1.79964	0.754761	-2.38439	0.0171076	0.241699
K06374	spmB; spore maturation protein B	1810.9	-1.79317	0.722118	-2.48322	0.0130202	0.209825
K09779	K09779; uncharacterized protein	2030.66	-1.79107	0.665625	-2.69082	0.00712777	0.155621
K07781	rcsA; LuxR family transcriptional regulator, capsular biosynthesis positive transcription factor	24.0252	-1.79063	0.904915	-1.97879	0.0478402	0.285571
K12147	msyB; acidic protein MsyB	24.0252	-1.79063	0.904915	-1.97879	0.0478402	0.285571
K13918	gudX; glucarate dehydratase-related protein	24.0252	-1.79063	0.904915	-1.97879	0.0478402	0.285571
K00534	E1.12.7.2S; ferredoxin hydrogenase small subunit [EC:1.12.7.2]	208.106	-1.78921	0.621914	-2.87695	0.00401539	0.116717
K06396	spoIIIAG; stage III sporulation protein AG	1975.41	-1.7892	0.681899	-2.62384	0.00869438	0.16983
K08154	emrD; MFS transporter, DHA1 family, 2-module integral membrane pump EmrD	26.7964	-1.78803	0.86836	-2.05909	0.039486	0.2777
K19118	csd2, cas7; CRISPR-associated protein Csd2	696.881	-1.78739	0.711881	-2.51079	0.012046	0.205033
K06392	spoIIIAC; stage III sporulation protein AC	1976.33	-1.78688	0.682215	-2.61924	0.0088127	0.171087
K06397	spoIIIAH; stage III sporulation protein AH	1968.35	-1.78044	0.684214	-2.60218	0.00926341	0.176566
K18326	mdtD; MFS transporter, DHA2 family, multidrug resistance protein	24.5246	-1.77863	0.887771	-2.00348	0.045126	0.281035
K10013	ABC.ARG.S, argT; lysine/arginine/ornithine transport system substrate-binding protein	69.1069	-1.77619	0.803185	-2.21143	0.0270061	0.271488
K13018	wbpD, wlbB; UDP-2-acetamido-3-amino-2,3-dideoxy-glucuronate N-acetyltransferase [EC:2.3.1.201]	543.754	-1.77594	0.634088	-2.80077	0.00509802	0.134327
K02784	PTS-HPR.PTSH, ptsH; phosphocarrier protein HPr	340.954	-1.77539	0.815509	-2.17703	0.029478	0.274154
K11938	cof; HMP-PP phosphatase [EC:3.6.1.-]	25.6144	-1.77239	0.878642	-2.01719	0.0436759	0.281035
K06413	spoVK; stage V sporulation protein K	151.767	-1.76867	0.849048	-2.08312	0.03724	0.2777
K12065	traB; conjugal transfer pilus assembly protein TraB	160.255	-1.76489	0.736597	-2.396	0.016575	0.24097
K00892	gsk; inosine kinase [EC:2.7.1.73]	28.269	-1.7631	0.880415	-2.00258	0.0452228	0.281035
K06382	spoIIE; stage II sporulation protein E [EC:3.1.3.16]	1895.18	-1.75834	0.679913	-2.58612	0.00970618	0.182739
K01449	cwlJ, sleB; N-acetylmuramoyl-L-alanine amidase [EC:3.5.1.28]	2473.67	-1.75421	0.640938	-2.73694	0.0062013	0.149404
K07014	K07014; uncharacterized protein	343.982	-1.75295	0.645154	-2.7171	0.0065856	0.153141
K18348	vanT; serine/alanine racemase [EC:5.1.1.18 5.1.1.1]	254.811	-1.74784	0.858782	-2.03526	0.0418248	0.281035
K09155	K09155; uncharacterized protein	647.697	-1.74777	0.525908	-3.32334	0.000889452	0.0440114
K09128	K09128; uncharacterized protein	102.23	-1.74508	0.80902	-2.15702	0.0310037	0.276286
K07810	cusF; Cu(I)/Ag(I) efflux system periplasmic protein CusF	120.2	-1.74364	0.768532	-2.26879	0.0232811	0.271488
K08322	rspB; L-gulonate 5-dehydrogenase [EC:1.1.1.380]	29.5407	-1.74028	0.873735	-1.99177	0.0463963	0.283473
K15229	mauB; methylamine dehydrogenase heavy chain [EC:1.4.9.1]	74.3948	-1.74014	0.812777	-2.14099	0.0322752	0.276833
K18148	rtcB; release factor H-coupled RctB family protein	83.3112	-1.73403	0.804696	-2.15489	0.0311703	0.276286
K06411	spoVFB; dipicolinate synthase subunit B	985.958	-1.7283	0.637082	-2.71283	0.0066711	0.153226
K09758	asdA; aspartate 4-decarboxylase [EC:4.1.1.12]	679.541	-1.72792	0.786787	-2.19617	0.02808	0.271488
K18903	oprC, opcM; outer membrane protein, multidrug efflux system	133.17	-1.72759	0.644503	-2.6805	0.00735113	0.158374
K12061	traW; conjugal transfer pilus assembly protein TraW	160.629	-1.72399	0.726161	-2.37412	0.017591	0.244371
K09805	K09805; uncharacterized protein	51.6647	-1.72204	0.671664	-2.56383	0.0103523	0.189104
K01713	pheC; cyclohexadienyl dehydratase [EC:4.2.1.51 4.2.1.91]	142.56	-1.71772	0.565078	-3.0398	0.00236736	0.0829708
K15228	mauA; methylamine dehydrogenase light chain [EC:1.4.9.1]	77.2504	-1.71498	0.810098	-2.11701	0.0342591	0.2777
K19304	mepM; murein DD-endopeptidase [EC:3.4.24.-]	30.8904	-1.71091	0.839905	-2.03703	0.0416468	0.281035
K08302	gatY-kbaY; tagatose 1,6-diphosphate aldolase GatY/KbaY [EC:4.1.2.40]	721.496	-1.70968	0.585866	-2.91822	0.0035204	0.108806
K19117	csd1, cas8c; CRISPR-associated protein Csd1	669.121	-1.70915	0.71046	-2.4057	0.0161415	0.237662
K19119	cas5d; CRISPR-associated protein Cas5d	686.723	-1.70818	0.708547	-2.41083	0.0159164	0.236131
K07496	K07496; putative transposase	4087.38	-1.70811	0.45347	-3.76675	0.000165388	0.0139211
K09459	E4.1.1.82; phosphonopyruvate decarboxylase [EC:4.1.1.82]	270.972	-1.70806	0.531893	-3.21129	0.00132142	0.0566045
K12138	hyfC; hydrogenase-4 component C [EC:1.-.-.-]	63.0614	-1.70501	0.850291	-2.0052	0.0449413	0.281035
K16213	cbe, mbe; cellobiose epimerase [EC:5.1.3.11]	275.405	-1.70313	0.656475	-2.59436	0.00947675	0.179373
K05988	dexA; dextranase [EC:3.2.1.11]	15.7864	-1.69936	0.854449	-1.98884	0.0467191	0.283473
K08137	galP; MFS transporter, SP family, galactose:H+ symporter	34.439	-1.69705	0.703985	-2.41064	0.0159248	0.236131
K11261	fwdE, fmdE; formylmethanofuran dehydrogenase subunit E [EC:1.2.7.12]	256.332	-1.69669	0.613584	-2.7652	0.00568871	0.140302
K08227	lplT; MFS transporter, LPLT family, lysophospholipid transporter	26.6012	-1.68437	0.799598	-2.10652	0.0351594	0.2777
K03490	chbR, celD; AraC family transcriptional regulator, dual regulator of chb operon	78.9425	-1.68115	0.753941	-2.22981	0.02576	0.271488
K02121	ATPVE, ntpE, atpE; V/A-type H+/Na+-transporting ATPase subunit E	1157.03	-1.68078	0.853974	-1.96819	0.0490464	0.28721
K06971	K06971; uncharacterized protein	500.605	-1.6786	0.712685	-2.35532	0.0185067	0.250113
K14340	K14340; mannosyltransferase [EC:2.4.1.-]	48.182	-1.67539	0.83682	-2.00209	0.0452748	0.281035
K06934	K06934; uncharacterized protein	619.986	-1.67331	0.566966	-2.95134	0.00316402	0.102551
K10220	ligJ; 4-oxalmesaconate hydratase [EC:4.2.1.83]	122.592	-1.67048	0.726174	-2.30039	0.0214263	0.271488
K16212	mgp; 4-O-beta-D-mannosyl-D-glucose phosphorylase [EC:2.4.1.281]	233.98	-1.66644	0.67319	-2.47544	0.0133071	0.211441
K13281	uvsE, UVE1; UV DNA damage endonuclease [EC:3.-.-.-]	507.059	-1.66294	0.664738	-2.50165	0.0123616	0.207288
K02840	waaB, rfaB; UDP-D-galactose:(glucosyl)LPS alpha-1,6-D-galactosyltransferase [EC:2.4.1.-]	225.408	-1.65935	0.589996	-2.81248	0.00491611	0.132392
K15834	hycH; formate hydrogenlyase maturation protein HycH	26.5399	-1.64375	0.779673	-2.10825	0.0350094	0.2777
K06334	cotJC; spore coat protein JC	2349.29	-1.62373	0.719196	-2.2577	0.0239644	0.271488
K01035	atoA; acetate CoA/acetoacetate CoA-transferase beta subunit [EC:2.8.3.8 2.8.3.9]	719.972	-1.62223	0.716548	-2.26396	0.0235769	0.271488
K06378	spoIIAA; stage II sporulation protein AA (anti-sigma F factor antagonist)	2312.9	-1.62012	0.529302	-3.06086	0.00220705	0.0791431
K10353	E2.7.1.76, dak; deoxyadenosine kinase [EC:2.7.1.76]	360.804	-1.61917	0.700665	-2.3109	0.0208383	0.269567
K14982	ciaH; two-component system, OmpR family, sensor histidine kinase CiaH [EC:2.7.13.3]	73.0196	-1.61839	0.76622	-2.11217	0.0346719	0.2777
K19355	MAN; mannan endo-1,4-beta-mannosidase [EC:3.2.1.78]	149.819	-1.60668	0.678318	-2.36863	0.0178543	0.245099
K18149	pbp5, pbp4, pbp3; penicillin-binding protein	767.879	-1.60474	0.540904	-2.96678	0.00300937	0.0988504
K00533	E1.12.7.2L; ferredoxin hydrogenase large subunit [EC:1.12.7.2]	319.879	-1.59348	0.787988	-2.02221	0.0431548	0.281035
K03660	OGG1; N-glycosylase/DNA lyase [EC:3.2.2.- 4.2.99.18]	1830.97	-1.58915	0.710864	-2.23552	0.025383	0.271488
K14983	ciaR; two-component system, OmpR family, response regulator CiaR	73.4749	-1.58751	0.76246	-2.0821	0.0373337	0.2777
K01813	rhaA; L-rhamnose isomerase [EC:5.3.1.14]	386.683	-1.5871	0.56393	-2.81435	0.00488756	0.132315
K13543	hemDX; uroporphyrinogen III methyltransferase / synthase [EC:2.1.1.107 4.2.1.75]	54.6681	-1.58663	0.788096	-2.01324	0.0440891	0.281035
K02591	nifK; nitrogenase molybdenum-iron protein beta chain [EC:1.18.6.1]	181.706	-1.58603	0.742916	-2.13487	0.032772	0.277595
K06438	yqfD; similar to stage IV sporulation protein	1734.89	-1.58343	0.562725	-2.81385	0.00489519	0.132315
K01567	pdaA; peptidoglycan-N-acetylmuramic acid deacetylase [EC:3.5.1.-]	1460.07	-1.58185	0.587971	-2.69036	0.00713748	0.155621
K03492	ydhQ; GntR family transcriptional regulator	849.611	-1.57918	0.506648	-3.11691	0.00182755	0.0693616
K11180	dsrA; dissimilatory sulfite reductase alpha subunit [EC:1.8.99.5]	51.8783	-1.57649	0.78818	-2.00016	0.0454826	0.281035
K11181	dsrB; dissimilatory sulfite reductase beta subunit [EC:1.8.99.5]	51.8783	-1.57649	0.78818	-2.00016	0.0454826	0.281035
K09759	aspC, aspS; nondiscriminating aspartyl-tRNA synthetase [EC:6.1.1.23]	593.488	-1.5759	0.706352	-2.23104	0.0256785	0.271488
K00813	aspC; aspartate aminotransferase [EC:2.6.1.1]	315.64	-1.56772	0.591247	-2.65155	0.0080124	0.164791
K13479	ygeT, xdhB; xanthine dehydrogenase FAD-binding subunit [EC:1.17.1.4]	389.489	-1.56415	0.729794	-2.14327	0.0320915	0.276833
K01034	atoD; acetate CoA/acetoacetate CoA-transferase alpha subunit [EC:2.8.3.8 2.8.3.9]	682.965	-1.55945	0.711261	-2.19251	0.0283427	0.271488
K03830	yafP; putative acetyltransferase [EC:2.3.1.-]	521.365	-1.55475	0.586531	-2.65074	0.00803145	0.164791
K19661	hupT, hoxJ; two-component system, NtrC family, sensor histidine kinase HupT/HoxJ [EC:2.7.13.3]	189.543	-1.55026	0.669945	-2.31401	0.020667	0.26937
K01027	OXCT; 3-oxoacid CoA-transferase [EC:2.8.3.5]	294.902	-1.54983	0.743654	-2.08408	0.0371533	0.2777
K01734	mgsA; methylglyoxal synthase [EC:4.2.3.3]	3996.87	-1.54859	0.487093	-3.17925	0.00147657	0.0604237
K06317	bofA; inhibitor of the pro-sigma K processing machinery	1206.33	-1.54751	0.621883	-2.48842	0.0128313	0.208973
K01678	E4.2.1.2AB, fumB; fumarate hydratase subunit beta [EC:4.2.1.2]	2231.2	-1.5442	0.769179	-2.0076	0.0446861	0.281035
K02315	dnaC; DNA replication protein DnaC	5186.04	-1.54206	0.534425	-2.88546	0.00390848	0.11638
K10537	araF; L-arabinose transport system substrate-binding protein	142.892	-1.54123	0.56935	-2.70701	0.0067893	0.153689
K12111	ebgA; evolved beta-galactosidase subunit alpha [EC:3.2.1.23]	297.721	-1.53444	0.727415	-2.10944	0.0349065	0.2777
K09002	csm3; CRISPR-associated protein Csm3	100.415	-1.52784	0.630552	-2.42303	0.0153918	0.231614
K01572	oadB; oxaloacetate decarboxylase, beta subunit [EC:4.1.1.3]	4067.14	-1.52756	0.669225	-2.28258	0.0224553	0.271488
K02478	K02478; two-component system, LytTR family, sensor kinase [EC:2.7.13.3]	693.199	-1.52652	0.507599	-3.00733	0.0026355	0.0899518
K08969	mtnE, mtnV; aminotransferase [EC:2.6.1.-]	319.798	-1.51338	0.610738	-2.47795	0.013214	0.211365
K09740	K09740; uncharacterized protein	140.33	-1.51176	0.754864	-2.0027	0.0452099	0.281035
K04477	ycdX; putative hydrolase	2636.72	-1.51051	0.625889	-2.41339	0.015805	0.235309
K12152	nudJ; phosphatase NudJ [EC:3.6.1.-]	33.3342	-1.50284	0.71329	-2.10692	0.0351246	0.2777
K12452	ascC, ddhC, rfbH; CDP-4-dehydro-6-deoxyglucose reductase, E1 [EC:1.17.1.1]	429.854	-1.49719	0.601903	-2.48742	0.0128673	0.208986
K13256	psiE; protein PsiE	723.303	-1.49445	0.531996	-2.80914	0.00496746	0.132798
K14083	mttB; trimethylamine---corrinoid protein Co-methyltransferase [EC:2.1.1.250]	450.111	-1.49278	0.47727	-3.12775	0.00176151	0.0672034
K08659	pepDA, pepDB; dipeptidase [EC:3.4.-.-]	2913.29	-1.48378	0.441913	-3.35763	0.000786132	0.0403107
K09702	K09702; uncharacterized protein	749.137	-1.48003	0.684021	-2.16372	0.0304856	0.275865
K06919	K06919; putative DNA primase/helicase	1803.66	-1.47755	0.426893	-3.46118	0.000537819	0.0309021
K18459	gpuA; guanidinopropionase [EC:3.5.3.17]	233.493	-1.45667	0.601904	-2.4201	0.0155162	0.232426
K12700	rihC; non-specific riboncleoside hydrolase [EC:3.2.-.-]	603.76	-1.45624	0.524	-2.77909	0.00545121	0.138646
K01160	rusA; crossover junction endodeoxyribonuclease RusA [EC:3.1.22.4]	137.823	-1.45043	0.565442	-2.56513	0.0103138	0.188872
K04758	feoA; ferrous iron transport protein A	9199.19	-1.44823	0.516466	-2.80411	0.00504563	0.133427
K15532	yteR, yesR; unsaturated rhamnogalacturonyl hydrolase [EC:3.2.1.172]	1250.41	-1.44741	0.509536	-2.84065	0.00450223	0.12492
K15600	thiZ; putative hydroxymethylpyrimidine transport system ATP-binding protein	363.621	-1.44022	0.450575	-3.19641	0.00139149	0.0585787
K06373	spmA; spore maturation protein A	2028.53	-1.44007	0.731607	-1.96836	0.0490266	0.28721
K09707	K09707; uncharacterized protein	558.919	-1.43634	0.591796	-2.42708	0.0152208	0.230427
K04940	odh; opine dehydrogenase [EC:1.5.1.28]	422.95	-1.4241	0.642088	-2.21792	0.0265604	0.271488
K07248	aldA; lactaldehyde dehydrogenase / glycolaldehyde dehydrogenase [EC:1.2.1.22 1.2.1.21]	72.6286	-1.42257	0.698063	-2.03788	0.0415615	0.281035
K02567	napA; periplasmic nitrate reductase NapA [EC:1.7.99.-]	670.987	-1.41977	0.386386	-3.67448	0.000238335	0.0173643
K18012	kdd; L-erythro-3,5-diaminohexanoate dehydrogenase [EC:1.4.1.11]	326.252	-1.41227	0.679767	-2.07758	0.037748	0.2777
K02009	cbiN; cobalt/nickel transport protein	892.565	-1.4091	0.551357	-2.55569	0.0105978	0.192627
K16066	ydfG; 3-hydroxy acid dehydrogenase / malonic semialdehyde reductase [EC:1.1.1.381 1.1.1.-]	418.206	-1.39965	0.424388	-3.29804	0.000973609	0.0468463
K13889	gsiB; glutathione transport system substrate-binding protein	130.437	-1.39639	0.681029	-2.05041	0.0403243	0.279712
K04062	osmB; osmotically inducible lipoprotein OsmB	469.049	-1.39412	0.56402	-2.47175	0.0134452	0.211798
K00897	aphA; kanamycin kinase [EC:2.7.1.95]	362.362	-1.38567	0.671674	-2.063	0.0391124	0.2777
K01906	bioW; 6-carboxyhexanoate--CoA ligase [EC:6.2.1.14]	615.897	-1.38095	0.694076	-1.98962	0.0466329	0.283473
K07741	antB; anti-repressor protein	367.88	-1.38017	0.699458	-1.97319	0.0484736	0.28654
K16563	exoV; succinoglycan biosynthesis protein ExoV	159.92	-1.37832	0.657441	-2.09649	0.0360392	0.2777
K06412	spoVG; stage V sporulation protein G	2517.73	-1.37671	0.523905	-2.62778	0.00859429	0.169685
K14392	panF; sodium/pantothenate symporter	698.445	-1.37458	0.522428	-2.63113	0.00851003	0.168811
K13688	chvB, cgs, ndvB; cyclic beta-1,2-glucan synthetase [EC:2.4.1.-]	364.412	-1.37123	0.653391	-2.09864	0.0358485	0.2777
K00247	frdD; fumarate reductase subunit D	288.829	-1.36838	0.530937	-2.57728	0.00995804	0.184199
K02859	ribT; riboflavin biosynthesis RibT protein	749.823	-1.36103	0.488803	-2.78441	0.00536257	0.13744
K08728	E2.4.2.6; nucleoside deoxyribosyltransferase [EC:2.4.2.6]	685.622	-1.36003	0.510622	-2.66348	0.00773362	0.161854
K19350	lsa; lincosamide and streptogramin A transport system ATP-binding/permease protein	1628.45	-1.34995	0.516988	-2.61118	0.00902312	0.173476
K17330	dasB; N,N'-diacetylchitobiose transport system permease protein	204.208	-1.33609	0.63436	-2.1062	0.0351873	0.2777
K05795	terD; tellurium resistance protein TerD	657.993	-1.33485	0.418132	-3.19242	0.00141086	0.0590544
K06381	spoIID; stage II sporulation protein D	3580.62	-1.32562	0.509548	-2.60155	0.00928027	0.176566
K17224	soxB; sulfur-oxidizing protein SoxB	367.441	-1.32541	0.511248	-2.59249	0.00952832	0.179884
K01811	xylS, yicI; alpha-D-xyloside xylohydrolase [EC:3.2.1.177]	1596.81	-1.31838	0.568281	-2.31994	0.0203442	0.267543
K03716	splB; spore photoproduct lyase [EC:4.1.99.14]	1253.7	-1.31743	0.599593	-2.19721	0.0280055	0.271488
K14187	tyrA; chorismate mutase / prephenate dehydrogenase [EC:5.4.99.5 1.3.1.12]	345.199	-1.3123	0.526539	-2.49231	0.0126914	0.208973
K06408	spoVAF; stage V sporulation protein AF	1122.35	-1.31208	0.561247	-2.33779	0.0193981	0.259765
K09703	K09703; uncharacterized protein	338.955	-1.30586	0.643428	-2.02954	0.0424035	0.281035
K01218	gmuG; mannan endo-1,4-beta-mannosidase [EC:3.2.1.78]	748.511	-1.3028	0.648777	-2.00808	0.0446344	0.281035
K16203	dppA1; D-amino peptidase [EC:3.4.11.-]	927.506	-1.29787	0.516627	-2.51219	0.0119983	0.205033
K08720	ompU; outer membrane protein OmpU	270.185	-1.29525	0.554636	-2.33532	0.0195269	0.260063
K10678	nfsA; nitroreductase [EC:1.-.-.-]	481.1	-1.29314	0.650393	-1.98824	0.0467851	0.283473
K02443	glpP; glycerol uptake operon antiterminator	863.988	-1.29254	0.517624	-2.49707	0.0125224	0.208818
K09990	K09990; uncharacterized protein	363.9	-1.28065	0.518102	-2.4718	0.0134434	0.211798
K03315	nhaC; Na+:H+ antiporter, NhaC family	3202.62	-1.27667	0.518382	-2.46279	0.0137859	0.215773
K14660	nodE; nodulation protein E [EC:2.3.1.-]	477.834	-1.25461	0.426999	-2.9382	0.00330121	0.10423
K01838	pgmB; beta-phosphoglucomutase [EC:5.4.2.6]	1188.13	-1.24234	0.465002	-2.67169	0.00754695	0.160702
K07571	K07571; S1 RNA binding domain protein	1770.19	-1.24152	0.549347	-2.25999	0.0238217	0.271488
K19005	ltaS; lipoteichoic acid synthase [EC:2.7.8.20]	1521.82	-1.2404	0.401341	-3.09065	0.0019972	0.0738862
K08161	mdtG; MFS transporter, DHA1 family, multidrug resistance protein	1506.41	-1.23496	0.547278	-2.25654	0.0240366	0.271488
K13531	adaB; methylated-DNA-[protein]-cysteine S-methyltransferase [EC:2.1.1.63]	539.243	-1.22374	0.550047	-2.2248	0.0260948	0.271488
K00786	E2.4.-.-; glycosyltransferase [EC:2.4.-.-]	234.443	-1.22225	0.550914	-2.21858	0.0265153	0.271488
K03697	clpE; ATP-dependent Clp protease ATP-binding subunit ClpE	1322.92	-1.22215	0.473863	-2.57911	0.00990541	0.184155
K16209	lacS, galP, rafP; lactose/raffinose/galactose permease	847.178	-1.22132	0.461062	-2.64893	0.00807476	0.165217
K14451	mcl2; (3S)-malyl-CoA thioesterase [EC:3.1.2.30]	257.596	-1.2144	0.614399	-1.97657	0.0480905	0.285928
K02007	cbiM; cobalt/nickel transport system permease protein	2018.18	-1.20279	0.441488	-2.72441	0.00644173	0.15082
K06726	rbsD; D-ribose pyranase [EC:5.4.99.62]	1404.15	-1.20051	0.476461	-2.51965	0.0117473	0.202468
K01571	oadA; oxaloacetate decarboxylase, alpha subunit [EC:4.1.1.3]	2967.12	-1.19851	0.482623	-2.48332	0.0130165	0.209825
K08092	dlgD; 3-dehydro-L-gulonate 2-dehydrogenase [EC:1.1.1.130]	247.758	-1.19484	0.607163	-1.96791	0.049078	0.28721
K03304	tehA; tellurite resistance protein	322.1	-1.17295	0.527378	-2.22412	0.02614	0.271488
K05792	terA; tellurite resistance protein TerA	178.392	-1.17213	0.579555	-2.02246	0.0431284	0.281035
K02008	cbiQ; cobalt/nickel transport system permease protein	2029.47	-1.17013	0.47394	-2.46894	0.0135514	0.212556
K01442	E3.5.1.24; choloylglycine hydrolase [EC:3.5.1.24]	3626.51	-1.16316	0.467464	-2.48823	0.0128379	0.208973
K01147	rnb; exoribonuclease II [EC:3.1.13.1]	765.087	-1.16008	0.388307	-2.98754	0.00281234	0.0940658
K03410	cheC; chemotaxis protein CheC	1839.65	-1.15526	0.525456	-2.19858	0.0279077	0.271488
K07668	vicR; two-component system, OmpR family, response regulator VicR	2277.54	-1.14993	0.408142	-2.81747	0.0048403	0.131804
K07217	K07217; Mn-containing catalase	827.292	-1.14457	0.535333	-2.13806	0.0325122	0.276936
K00754	bshA; L-malate glycosyltransferase [EC:2.4.1.-]	2418.76	-1.14346	0.461705	-2.47659	0.0132643	0.211365
K03817	rimL; ribosomal-protein-serine acetyltransferase [EC:2.3.1.-]	768.883	-1.14058	0.532316	-2.14268	0.0321385	0.276833
K05776	modF; molybdate transport system ATP-binding protein	696.335	-1.14051	0.573318	-1.98931	0.0466674	0.283473
K06019	ppaX; pyrophosphatase PpaX [EC:3.6.1.1]	658.385	-1.13996	0.49237	-2.31525	0.020599	0.26937
K04652	hypB; hydrogenase nickel incorporation protein HypB	1741.65	-1.13829	0.448776	-2.53643	0.011199	0.197669
K17214	K17214; inositol transport system permease protein	343.527	-1.13719	0.555161	-2.0484	0.0405207	0.28067
K03607	proQ; ProP effector	437.043	-1.1278	0.395455	-2.85192	0.00434567	0.122855
K07705	lytT, lytR; two-component system, LytTR family, response regulator LytT	1164.58	-1.12724	0.422649	-2.66708	0.00765128	0.161567
K00076	hdhA; 7-alpha-hydroxysteroid dehydrogenase [EC:1.1.1.159]	511.316	-1.12295	0.489379	-2.29465	0.0217531	0.271488
K13678	cpoA; 1,2-diacylglycerol-3-alpha-glucose alpha-1,2-galactosyltransferase [EC:2.4.1.-]	722.281	-1.1114	0.495784	-2.2417	0.0249806	0.271488
K10538	araH; L-arabinose transport system permease protein	103.873	-1.09444	0.536321	-2.04064	0.0412868	0.281035
K01843	kamA; lysine 2,3-aminomutase [EC:5.4.3.2]	2049.36	-1.08746	0.431275	-2.52149	0.0116859	0.202468
K02570	napD; periplasmic nitrate reductase NapD	570.598	-1.08236	0.400145	-2.70492	0.00683212	0.153689
K00172	porG; pyruvate ferredoxin oxidoreductase gamma subunit [EC:1.2.7.1]	657.849	-1.08109	0.43699	-2.47394	0.0133631	0.211798
K03972	pspE; phage shock protein E	176.416	-1.07963	0.509857	-2.11751	0.0342167	0.2777
K00472	P4HA; prolyl 4-hydroxylase [EC:1.14.11.2]	473.781	-1.07328	0.398679	-2.6921	0.00710038	0.155621
K10107	ABC-2.CPSE.P1; capsular polysaccharide transport system permease protein	770.261	-1.07096	0.398598	-2.68682	0.00721353	0.156793
K09697	natA; sodium transport system ATP-binding protein [EC:3.6.3.7]	1124.43	-1.06929	0.396148	-2.69923	0.00695002	0.154269
K01179	E3.2.1.4; endoglucanase [EC:3.2.1.4]	5012.53	-1.06885	0.37483	-2.85156	0.00435051	0.122855
K01114	plc; phospholipase C [EC:3.1.4.3]	1303.28	-1.0658	0.399798	-2.66584	0.00767969	0.161649
K10553	frcC; fructose transport system permease protein	424.268	-1.06262	0.403489	-2.63359	0.00844877	0.168811
K10552	frcB; fructose transport system substrate-binding protein	424.827	-1.05764	0.402964	-2.62466	0.00867367	0.16983
K03837	sdaC; serine transporter	469.596	-1.05588	0.521278	-2.02556	0.0428096	0.281035
K01101	E3.1.3.41; 4-nitrophenyl phosphatase [EC:3.1.3.41]	1128.32	-1.05398	0.385369	-2.735	0.00623807	0.149404
K07652	vicK; two-component system, OmpR family, sensor histidine kinase VicK [EC:2.7.13.3]	1754.05	-1.04738	0.435195	-2.40669	0.016098	0.237662
K04651	hypA, hybF; hydrogenase nickel incorporation protein HypA/HybF	1951.63	-1.04615	0.413206	-2.5318	0.0113479	0.199337
K03481	glvR; RpiR family transcriptional regulator, glv operon transcriptional regulator	914.809	-1.04293	0.478264	-2.18066	0.0292084	0.272706
K09384	K09384; uncharacterized protein	850.945	-1.04195	0.486444	-2.14197	0.0321961	0.276833
K03298	TC.DME; drug/metabolite transporter, DME family	668.17	-1.03516	0.500948	-2.0664	0.0387904	0.2777
K03332	fruA; fructan beta-fructosidase [EC:3.2.1.80]	443.338	-1.03404	0.503408	-2.05408	0.039968	0.279356
K16329	psuG; pseudouridylate synthase [EC:4.2.1.70]	1568.93	-1.02953	0.344032	-2.99253	0.00276675	0.0929652
K04759	feoB; ferrous iron transport protein B	11882.9	-1.02626	0.512509	-2.00242	0.0452393	0.281035
K02068	ABC.X2.A; putative ABC transport system ATP-binding protein	1212.59	-1.02423	0.431507	-2.37362	0.0176148	0.244371
K15270	sam; S-adenosylmethionine uptake transporter	1004.36	-1.02127	0.281894	-3.62289	0.000291333	0.0195781
K05311	cggR; central glycolytic genes regulator	1503.93	-1.01977	0.495087	-2.05978	0.0394197	0.2777
K10039	ABC.GLN1.S; putative glutamine transport system substrate-binding protein	971.433	-1.01902	0.473663	-2.15137	0.0314471	0.276833
K09955	K09955; uncharacterized protein	1607.41	-1.01529	0.425513	-2.38604	0.0170311	0.241699
K03312	gltS; glutamate:Na+ symporter, ESS family	2574.86	-1.01338	0.475529	-2.13105	0.033085	0.2777
K02647	cdaR; carbohydrate diacid regulator	3045.32	-1.01321	0.496968	-2.03879	0.0414708	0.281035
K10554	frcA; fructose transport system ATP-binding protein	439.041	-1.01081	0.40589	-2.49034	0.012762	0.208973
K19225	gluP; rhomboid protease GluP [EC:3.4.21.105]	2099.71	-1.00805	0.404304	-2.49329	0.0126565	0.208973
K04028	eutN; ethanolamine utilization protein EutN	1813.09	-1.00414	0.443133	-2.26601	0.0234508	0.271488
K00169	porA; pyruvate ferredoxin oxidoreductase alpha subunit [EC:1.2.7.1]	669.576	-1.00383	0.425529	-2.35902	0.0183234	0.248747
K07260	vanY; zinc D-Ala-D-Ala carboxypeptidase [EC:3.4.17.14]	55827.9	1.00068	0.482017	2.07603	0.0378911	0.2777
K14155	patB, malY; cystathione beta-lyase [EC:4.4.1.8]	114929	1.00124	0.485038	2.06425	0.0389937	0.2777
K02123	ATPVI, ntpI, atpI; V/A-type H+/Na+-transporting ATPase subunit I	55014.8	1.00138	0.485815	2.06123	0.039281	0.2777
K02124	ATPVK, ntpK, atpK; V/A-type H+/Na+-transporting ATPase subunit K	55012.4	1.00153	0.485825	2.06149	0.039256	0.2777
K09790	K09790; uncharacterized protein	57133	1.00166	0.474341	2.11169	0.034713	0.2777
K02117	ATPVA, ntpA, atpA; V/A-type H+/Na+-transporting ATPase subunit A [EC:3.6.3.14 3.6.3.15]	55009.9	1.00253	0.486004	2.0628	0.0391316	0.2777
K06518	cidA; holin-like protein	56572.6	1.00258	0.475259	2.10954	0.0348982	0.2777
K02073	metQ; D-methionine transport system substrate-binding protein	116022	1.00283	0.480754	2.08595	0.0369828	0.2777
K03778	ldhA; D-lactate dehydrogenase [EC:1.1.1.28]	56674.6	1.00328	0.47562	2.10943	0.0349079	0.2777
K01560	E3.8.1.2; 2-haloacid dehalogenase [EC:3.8.1.2]	57460.9	1.00354	0.469362	2.13811	0.0325082	0.276936
K13571	pafA; proteasome accessory factor A [EC:6.3.1.19]	6233.73	1.00603	0.382321	2.63137	0.0085041	0.168811
K00756	pdp; pyrimidine-nucleoside phosphorylase [EC:2.4.2.2]	56013.4	1.00665	0.482671	2.08558	0.0370166	0.2777
K03800	lplA, lplJ; lipoate---protein ligase [EC:6.3.1.20]	58331.9	1.00695	0.465507	2.16312	0.0305322	0.275865
K07584	ysxB; uncharacterized protein	55804.2	1.00823	0.480953	2.09632	0.0360535	0.2777
K13527	mpa; proteasome-associated ATPase	3116.31	1.00882	0.370799	2.72068	0.00651481	0.151978
K11065	tpx; thiol peroxidase, atypical 2-Cys peroxiredoxin [EC:1.11.1.15]	58612	1.00949	0.46512	2.17038	0.0299778	0.275727
K19689	ampS, pepS, ampT; aminopeptidase [EC:3.4.11.-]	56108	1.01001	0.479839	2.10489	0.0353012	0.2777
K04074	divIVA; cell division initiation protein	55554.4	1.01025	0.485531	2.08072	0.0374597	0.2777
K03698	cbf, cbf1; 3'-5' exoribonuclease [EC:3.1.-.-]	55845.4	1.01051	0.481916	2.09687	0.0360055	0.2777
K01807	rpiA; ribose 5-phosphate isomerase A [EC:5.3.1.6]	57355	1.0134	0.47221	2.14607	0.0318673	0.276833
K09157	K09157; uncharacterized protein	55528.9	1.01363	0.483618	2.09593	0.036088	0.2777
K09769	K09769; uncharacterized protein	56337.3	1.01428	0.477978	2.12202	0.033836	0.2777
K04072	adhE; acetaldehyde dehydrogenase / alcohol dehydrogenase [EC:1.2.1.10 1.1.1.1]	55056.5	1.01454	0.487976	2.07908	0.0376104	0.2777
K05985	rnmV; ribonuclease M5 [EC:3.1.26.8]	55402	1.01525	0.486748	2.08577	0.0369994	0.2777
K05847	opuA; osmoprotectant transport system ATP-binding protein	58573.6	1.01757	0.464372	2.19129	0.0284309	0.271488
K07012	cas3; CRISPR-associated endonuclease/helicase Cas3 [EC:3.1.-.- 3.6.4.-]	55771.2	1.01822	0.484553	2.10136	0.0356096	0.2777
K03784	deoD; purine-nucleoside phosphorylase [EC:2.4.2.1]	56155.6	1.01905	0.479374	2.12579	0.033521	0.2777
K07533	prsA; foldase protein PrsA [EC:5.2.1.8]	55683.8	1.01925	0.482862	2.11084	0.0347858	0.2777
K09022	ridA, tdcF, RIDA; 2-iminobutanoate/2-iminopropanoate deaminase [EC:3.5.99.10]	112379	1.02104	0.492601	2.07274	0.0381961	0.2777
K07166	K07166; ACT domain-containing protein	55370.7	1.0229	0.484449	2.11148	0.0347312	0.2777
K09765	queH; epoxyqueuosine reductase [EC:1.17.99.6]	55679.7	1.02429	0.483178	2.11991	0.0340136	0.2777
K11070	potC; spermidine/putrescine transport system permease protein	111225	1.02433	0.497599	2.05855	0.0395373	0.2777
K06950	K06950; uncharacterized protein	112187	1.02469	0.493212	2.07759	0.0377468	0.2777
K07443	ybaZ; methylated-DNA-protein-cysteine methyltransferase related protein	56731.9	1.02631	0.475703	2.15746	0.0309702	0.276286
K13570	pup; prokaryotic ubiquitin-like protein Pup	3081.02	1.02697	0.373731	2.74789	0.00599807	0.145966
K07240	chrA; chromate transporter	223562	1.02767	0.504673	2.03631	0.0417197	0.281035
K09775	K09775; uncharacterized protein	54586.8	1.02955	0.491642	2.0941	0.0362509	0.2777
K02122	ATPVF, ntpF, atpF; V/A-type H+/Na+-transporting ATPase subunit F	54605.4	1.03	0.489515	2.10413	0.035367	0.2777
K03744	lemA; LemA protein	113643	1.03286	0.488115	2.11603	0.0343426	0.2777
K16789	thiT; thiamine transporter	54629.9	1.03354	0.489769	2.11027	0.0348353	0.2777
K07035	K07035; uncharacterized protein	55142.3	1.03577	0.484448	2.13803	0.0325139	0.276936
K02795	PTS-Man-EIIC, manY; PTS system, mannose-specific IIC component	55672.9	1.03726	0.488091	2.12513	0.0335757	0.2777
K01267	DNPEP; aspartyl aminopeptidase [EC:3.4.11.21]	57977.8	1.03838	0.469148	2.21333	0.0268752	0.271488
K00563	rlmA1; 23S rRNA (guanine745-N1)-methyltransferase [EC:2.1.1.187]	56213.7	1.03987	0.480428	2.16447	0.030428	0.275865
K00564	rsmC; 16S rRNA (guanine1207-N2)-methyltransferase [EC:2.1.1.172]	58696.1	1.04057	0.466192	2.23207	0.0256103	0.271488
K14052	puuP; putrescine importer	839.254	1.04328	0.491972	2.12061	0.0339543	0.2777
K07024	SPP; sucrose-6-phosphatase [EC:3.1.3.24]	555283	1.04478	0.52027	2.00815	0.044627	0.281035
K10254	ohyA, sph; oleate hydratase [EC:4.2.1.53]	54787	1.04508	0.489659	2.13429	0.0328187	0.277595
K13653	K13653; AraC family transcriptional regulator	109298	1.04557	0.502929	2.07895	0.0376217	0.2777
K02793	PTS-Man-EIIA, manX; PTS system, mannose-specific IIA component [EC:2.7.1.191]	55579	1.04569	0.480924	2.17434	0.0296797	0.274154
K06902	UMF1; MFS transporter, UMF1 family	57653.7	1.0464	0.472247	2.2158	0.0267052	0.271488
K03700	recU; recombination protein U	54869.3	1.04879	0.486843	2.15427	0.0312192	0.276286
K06209	pheB; chorismate mutase [EC:5.4.99.5]	54817.2	1.04885	0.48841	2.14748	0.0317549	0.276833
K01721	nthA; nitrile hydratase subunit alpha [EC:4.2.1.84]	972.625	1.05154	0.50321	2.08966	0.0366484	0.2777
K02119	ATPVC, ntpC, atpC; V/A-type H+/Na+-transporting ATPase subunit C	54273.4	1.05276	0.492042	2.13957	0.0323897	0.276936
K02765	PTS-Dgl-EIIC, gamP; PTS system, D-glucosamine-specific IIC component	54468.6	1.05448	0.489518	2.15412	0.0312307	0.276286
K00283	gcvPB; glycine dehydrogenase subunit 2 [EC:1.4.4.2]	56421.8	1.05524	0.477517	2.20985	0.0271156	0.271488
K00282	gcvPA; glycine dehydrogenase subunit 1 [EC:1.4.4.2]	56423.7	1.05535	0.47752	2.21006	0.0271009	0.271488
K02810	PTS-Scr-EIIC, scrA, sacP, sacX, ptsS; PTS system, sucrose-specific IIC component	55606.4	1.05577	0.485173	2.17606	0.0295507	0.274154
K07404	pgl; 6-phosphogluconolactonase [EC:3.1.1.31]	54915	1.05702	0.488557	2.16356	0.030498	0.275865
K09698	gltX; nondiscriminating glutamyl-tRNA synthetase [EC:6.1.1.24]	54665	1.05772	0.491308	2.15288	0.0313285	0.276817
K01823	idi, IDI; isopentenyl-diphosphate Delta-isomerase [EC:5.3.3.2]	57424.7	1.05806	0.477858	2.21417	0.0268172	0.271488
K09879	crtU; isorenieratene synthase	828.207	1.06027	0.51511	2.05835	0.0395569	0.2777
K06885	K06885; uncharacterized protein	55334.6	1.06034	0.48645	2.17976	0.0292755	0.272828
K03484	scrR; LacI family transcriptional regulator, sucrose operon repressor	55574.6	1.06063	0.483265	2.19472	0.0281834	0.271488
K08974	K08974; putative membrane protein	56440.4	1.0635	0.480138	2.215	0.0267602	0.271488
K07105	K07105; uncharacterized protein	54737.7	1.06613	0.488705	2.18155	0.0291428	0.272706
K10540	mglB; methyl-galactoside transport system substrate-binding protein	54255.2	1.06735	0.490765	2.17487	0.0296401	0.274154
K06193	phnA; protein PhnA	56107.3	1.07207	0.47881	2.23904	0.0251536	0.271488
K12952	ctpE; cation-transporting P-type ATPase E [EC:3.6.3.-]	54726.5	1.07289	0.491269	2.18391	0.0289688	0.271699
K01304	pcp; pyroglutamyl-peptidase [EC:3.4.19.3]	54808.5	1.0737	0.487712	2.20149	0.0277011	0.271488
K17074	lysX2; putative lysine transport system permease protein	53949.4	1.07638	0.49601	2.17008	0.0300006	0.275727
K13052	divIC, divA; cell division protein DivIC	54586.9	1.07812	0.490577	2.19766	0.0279734	0.271488
K02804	PTS-Nag-EIIC, nagE; PTS system, N-acetylglucosamine-specific IIC component	55104.2	1.07859	0.48827	2.209	0.0271749	0.271488
K19002	mgs, bgsB; 1,2-diacylglycerol 3-alpha-glucosyltransferase [EC:2.4.1.337]	54073.3	1.07972	0.493811	2.1865	0.028779	0.271653
K16509	spxA; regulatory protein spx	54297.8	1.07985	0.493376	2.18869	0.0286195	0.271488
K02757	PTS-Bgl-EIIC, bglF, bglP; PTS system, beta-glucoside-specific IIC component	108199	1.0831	0.507093	2.1359	0.0326879	0.27745
K00841	patA; aminotransferase [EC:2.6.1.-]	54104.1	1.0843	0.493456	2.19737	0.0279943	0.271488
K03647	nrdI; protein involved in ribonucleotide reduction	56819	1.0844	0.479091	2.26344	0.0236083	0.271488
K03826	yiaC; putative acetyltransferase [EC:2.3.1.-]	53556.1	1.08448	0.495845	2.18714	0.0287323	0.271653
K02794	PTS-Man-EIIB, manX; PTS system, mannose-specific IIB component [EC:2.7.1.191]	108880	1.08711	0.507724	2.14114	0.0322627	0.276833
K00005	gldA; glycerol dehydrogenase [EC:1.1.1.6]	54139.6	1.0873	0.49143	2.21252	0.0269307	0.271488
K07106	murQ; N-acetylmuramic acid 6-phosphate etherase [EC:4.2.1.126]	109184	1.08823	0.505	2.15491	0.0311685	0.276286
K08724	pbpB; penicillin-binding protein 2B	53771.4	1.08887	0.497481	2.18877	0.0286136	0.271488
K11144	dnaI; primosomal protein DnaI	54001.7	1.08898	0.495898	2.19597	0.0280941	0.271488
K07586	ygaC; uncharacterized protein	54254.7	1.08974	0.495766	2.19809	0.0279424	0.271488
K02240	comFA; competence protein ComFA	53978.2	1.09037	0.495902	2.19877	0.0278945	0.271488
K13665	gumL; pyruvyltransferase	813.871	1.09038	0.51436	2.11987	0.0340166	0.2777
K09976	K09976; uncharacterized protein	53977.8	1.09055	0.495878	2.19923	0.0278616	0.271488
K03346	dnaB; replication initiation and membrane attachment protein	53969.9	1.09059	0.495943	2.19903	0.027876	0.271488
K18692	cshB; ATP-dependent RNA helicase CshB [EC:3.6.4.13]	53967.6	1.09067	0.495936	2.19922	0.0278624	0.271488
K02243	comGA; competence protein ComGA	53967.7	1.09067	0.495935	2.19922	0.027862	0.271488
K17228	sfnG; dimethylsulfone monooxygenase [EC:1.14.14.35]	1397.18	1.09083	0.368623	2.95919	0.00308452	0.100418
K02086	dnaD; DNA replication protein	53961.2	1.09083	0.496112	2.19876	0.0278953	0.271488
K07192	FLOT; flotillin	54956.9	1.09101	0.489704	2.22789	0.0258875	0.271488
K06948	yqeH; 30S ribosome assembly GTPase	54042.5	1.0913	0.495595	2.202	0.0276656	0.271488
K04045	hscC; molecular chaperone HscC	451.951	1.09181	0.541656	2.01568	0.043833	0.281035
K00657	speG, SAT; diamine N-acetyltransferase [EC:2.3.1.57]	55091.5	1.09183	0.481622	2.26699	0.0233907	0.271488
K18220	tetM, tetO; ribosomal protection tetracycline resistance protein	53468.9	1.09222	0.497244	2.19655	0.0280526	0.271488
K03048	rpoE; DNA-directed RNA polymerase subunit delta	54117.4	1.09227	0.49531	2.20523	0.0274383	0.271488
K17076	K17076, lysY; putative lysine transport system ATP-binding protein [EC:3.6.3.-]	53799.7	1.09455	0.497469	2.20024	0.0277899	0.271488
K10541	mglC; methyl-galactoside transport system permease protein	53599.1	1.09521	0.496826	2.20441	0.0274952	0.271488
K18456	E3.5.4.32; 8-oxoguanine deaminase [EC:3.5.4.32]	1627.12	1.09526	0.380229	2.88053	0.00397008	0.116717
K02770	PTS-Fru-EIIC, fruA; PTS system, fructose-specific IIC component	164733	1.09607	0.50876	2.15439	0.0312097	0.276286
K07313	pphA; serine/threonine protein phosphatase 1 [EC:3.1.3.16]	54782	1.09841	0.485931	2.26043	0.0237944	0.271488
K03827	yjaB; putative acetyltransferase [EC:2.3.1.-]	53927.6	1.09842	0.491805	2.23345	0.0255195	0.271488
K10542	mglA; methyl-galactoside transport system ATP-binding protein [EC:3.6.3.17]	53559.5	1.09854	0.497133	2.20974	0.0271231	0.271488
K07570	GSP13; general stress protein 13	53701.5	1.0997	0.499264	2.20264	0.0276204	0.271488
K01200	pulA; pullulanase [EC:3.2.1.41]	54210.8	1.10021	0.492413	2.23432	0.0254623	0.271488
K02821	PTS-Ula-EIIA, ulaC, sgaA; PTS system, ascorbate-specific IIA component [EC:2.7.1.194]	54450.1	1.10104	0.492651	2.23493	0.0254219	0.271488
K02796	PTS-Man-EIID, manZ; PTS system, mannose-specific IID component	107807	1.10115	0.510581	2.15667	0.0310317	0.276286
K02775	PTS-Gat-EIIC, gatC, sgcC; PTS system, galactitol-specific IIC component	53779.4	1.10146	0.495246	2.22406	0.0261444	0.271488
K02245	comGC; competence protein ComGC	53842.1	1.10285	0.49723	2.21798	0.0265565	0.271488
K02082	agaS; tagatose-6-phosphate ketose/aldose isomerase [EC:5.-.-.-]	53865.1	1.1029	0.498207	2.21373	0.0268472	0.271488
K09927	K09927; uncharacterized protein	55199.6	1.10421	0.489298	2.25671	0.024026	0.271488
K06286	ezrA; septation ring formation regulator	53807	1.10601	0.497472	2.22325	0.0261986	0.271488
K01788	nanE; N-acylglucosamine-6-phosphate 2-epimerase [EC:5.1.3.9]	108975	1.10609	0.506126	2.1854	0.0288596	0.271653
K13012	wbqP; O-antigen biosynthesis protein WbqP	53245.4	1.10916	0.500673	2.21535	0.0267363	0.271488
K09963	K09963; uncharacterized protein	106944	1.11217	0.514186	2.16298	0.0305428	0.275865
K02773	PTS-Gat-EIIA, gatA, sgcA; PTS system, galactitol-specific IIA component [EC:2.7.1.200]	53744	1.11411	0.496744	2.24283	0.0249076	0.271488
K01623	ALDO; fructose-bisphosphate aldolase, class I [EC:4.1.2.13]	54340.8	1.11656	0.492294	2.26807	0.0233251	0.271488
K05822	dapH, dapD; tetrahydrodipicolinate N-acetyltransferase [EC:2.3.1.89]	53438.7	1.11983	0.499377	2.24245	0.0249325	0.271488
K03471	rnhC; ribonuclease HIII [EC:3.1.26.4]	53601.5	1.12151	0.500054	2.24278	0.0249111	0.271488
K01232	glvA; maltose-6'-phosphate glucosidase [EC:3.2.1.122]	53247	1.12215	0.501846	2.23604	0.0253493	0.271488
K03488	licT, bglG; beta-glucoside operon transcriptional antiterminator	212897	1.12283	0.52663	2.13211	0.032998	0.2777
K02761	PTS-Cel-EIIC, celB, chbC; PTS system, cellobiose-specific IIC component	425204	1.12298	0.537156	2.0906	0.0365637	0.2777
K03478	chbG; chitin disaccharide deacetylase [EC:3.5.1.105]	53239.1	1.12351	0.501176	2.24174	0.024978	0.271488
K02746	PTS-Aga-EIIC, agaW; PTS system, N-acetylgalactosamine-specific IIC component	53006.3	1.12427	0.501553	2.24157	0.0249889	0.271488
K00887	dgkA; undecaprenol kinase [EC:2.7.1.66]	53380.8	1.12458	0.500453	2.24712	0.0246322	0.271488
K16371	gatZ-kbaZ; D-tagatose-1,6-bisphosphate aldolase subunit GatZ/KbaZ	53293.8	1.12761	0.502082	2.24586	0.0247131	0.271488
K02768	PTS-Fru-EIIA, fruB; PTS system, fructose-specific IIA component [EC:2.7.1.202]	53323.7	1.12836	0.500842	2.25292	0.0242643	0.271488
K02747	PTS-Aga-EIID, agaE; PTS system, N-acetylgalactosamine-specific IID component	52921.6	1.12991	0.502694	2.24771	0.0245947	0.271488
K18856	vanC, vanE, vanG; D-alanine---D-serine ligase [EC:6.3.2.35]	52982.3	1.13015	0.502131	2.25071	0.0244039	0.271488
K07149	K07149; uncharacterized protein	53260.6	1.13162	0.502763	2.2508	0.0243985	0.271488
K01223	E3.2.1.86B, bglA; 6-phospho-beta-glucosidase [EC:3.2.1.86]	531398	1.13254	0.54012	2.09682	0.0360093	0.2777
K02774	PTS-Gat-EIIB, gatB, sgcB; PTS system, galactitol-specific IIB component [EC:2.7.1.200]	53485.6	1.133	0.497568	2.27708	0.0227815	0.271488
K02777	PTS-Glc-EIIA, crr; PTS system, sugar-specific IIA component [EC:2.7.1.-]	159099	1.13364	0.524684	2.16062	0.0307243	0.276286
K05593	aadK; aminoglycoside 6-adenylyltransferase [EC:2.7.7.-]	53039.2	1.13409	0.502993	2.25469	0.0241525	0.271488
K01222	E3.2.1.86A, celF; 6-phospho-beta-glucosidase [EC:3.2.1.86]	106109	1.13442	0.516906	2.19464	0.0281894	0.271488
K19506	PTS-Gfr-EIIA, gfrA; PTS system, fructoselysine/glucoselysine-specific IIA component [EC:2.7.1.-]	52823.7	1.13636	0.504114	2.25418	0.0241848	0.271488
K07650	cssS; two-component system, OmpR family, sensor histidine kinase CssS [EC:2.7.13.3]	52819.2	1.13708	0.504379	2.25441	0.0241701	0.271488
K07770	cssR; two-component system, OmpR family, response regulator CssR	52819.4	1.13714	0.504374	2.25455	0.0241615	0.271488
K02744	PTS-Aga-EIIA, agaF; PTS system, N-acetylgalactosamine-specific IIA component [EC:2.7.1.-]	105921	1.13762	0.51673	2.20158	0.027695	0.271488
K18230	tylC, oleB, carA, srmB; macrolide transport system ATP-binding/permease protein	968.665	1.1391	0.559958	2.03426	0.0419251	0.281035
K09004	K09004; uncharacterized protein	52917.7	1.13939	0.502674	2.26665	0.0234115	0.271488
K02759	PTS-Cel-EIIA, celC, chbA; PTS system, cellobiose-specific IIA component [EC:2.7.1.196 2.7.1.205]	317333	1.14034	0.535961	2.12765	0.0333665	0.2777
K02760	PTS-Cel-EIIB, celA, chbB; PTS system, cellobiose-specific IIB component [EC:2.7.1.196 2.7.1.205]	422967	1.14193	0.539969	2.1148	0.0344467	0.2777
K02745	PTS-Aga-EIIB, agaV; PTS system, N-acetylgalactosamine-specific IIB component [EC:2.7.1.-]	105531	1.14266	0.518632	2.20323	0.0275787	0.271488
K11202	PTS-Fru2-EIIB; PTS system, fructose-specific IIB-like component [EC:2.7.1.-]	52743.1	1.14439	0.505011	2.26608	0.0234465	0.271488
K02769	PTS-Fru-EIIB, fruA; PTS system, fructose-specific IIB component [EC:2.7.1.202]	52735.6	1.145	0.505386	2.2656	0.0234761	0.271488
K19508	PTS-Gfr-EIIC, gfrC; PTS system, fructoselysine/glucoselysine-specific IIC component	105515	1.14537	0.518826	2.20761	0.0272711	0.271488
K19509	PTS-Gfr-EIID, gfrD; PTS system, fructoselysine/glucoselysine-specific IID component	105502	1.14601	0.51902	2.20802	0.0272429	0.271488
K19507	PTS-Gfr-EIIB, gfrB; PTS system, fructoselysine/glucoselysine-specific IIB component [EC:2.7.1.-]	105532	1.14635	0.518772	2.20973	0.0271238	0.271488
K03475	PTS-Ula-EIIC, ulaA, sgaT; PTS system, ascorbate-specific IIC component	106121	1.148	0.517055	2.22027	0.0264001	0.271488
K18887	efrA; ATP-binding cassette, subfamily B, multidrug efflux pump	52812.7	1.14899	0.505384	2.2735	0.0229961	0.271488
K18888	efrB; ATP-binding cassette, subfamily B, multidrug efflux pump	52812.7	1.14899	0.505384	2.2735	0.0229961	0.271488
K02822	PTS-Ula-EIIB, ulaB, sgaB; PTS system, ascorbate-specific IIB component [EC:2.7.1.194]	105988	1.14901	0.517899	2.2186	0.026514	0.271488
K02791	PTS-MalGlc-EIIC, malX; PTS system, maltose/glucose-specific IIC component	52959.5	1.14912	0.503805	2.28088	0.0225558	0.271488
K03476	ulaG; L-ascorbate 6-phosphate lactonase [EC:3.1.1.-]	52831.8	1.14928	0.504601	2.2776	0.0227507	0.271488
K03079	ulaE, sgaU, sgbU; L-ribulose-5-phosphate 3-epimerase [EC:5.1.3.22]	52879.8	1.14997	0.504093	2.28128	0.0225321	0.271488
K19505	gfrR; sigma-54 dependent transcriptional regulator, gfr operon transcriptional activator	52671.7	1.15178	0.506432	2.2743	0.0229481	0.271488
K03491	licR; lichenan operon transcriptional antiterminator	316313	1.15182	0.53758	2.14261	0.0321448	0.276833
K13677	dgs, bgsA; 1,2-diacylglycerol-3-alpha-glucose alpha-1,2-glucosyltransferase [EC:2.4.1.208]	52815.2	1.15295	0.505613	2.28029	0.0225903	0.271488
K02813	PTS-Sor-EIIB, sorB; PTS system, sorbose-specific IIB component [EC:2.7.1.206]	52637.2	1.15363	0.506682	2.27683	0.0227966	0.271488
K01261	pepA; glutamyl aminopeptidase [EC:3.4.11.7]	52979.6	1.15475	0.504268	2.28996	0.0220237	0.271488
K13609	dpkA, lhpD; delta1-piperideine-2-carboxylate reductase [EC:1.5.1.21]	938.519	1.15917	0.511921	2.26435	0.0235524	0.271488
K07132	MuB; ATP-dependent target DNA activator [EC:3.6.1.3]	2235.9	1.19096	0.45381	2.62436	0.0086813	0.16983
K11533	fas; fatty acid synthase, bacteria type [EC:2.3.1.-]	1193.78	1.20273	0.589283	2.04101	0.0412497	0.281035
K16844	comC; (2R)-3-sulfolactate dehydrogenase (NADP+) [EC:1.1.1.338]	1022.77	1.25239	0.464567	2.69582	0.00702158	0.155308
K06151	E1.1.99.3A; gluconate 2-dehydrogenase alpha chain [EC:1.1.99.3]	648.952	1.25242	0.544118	2.30174	0.0213499	0.271488
K09819	ABC.MN.P; manganese/iron transport system permease protein	993.626	1.25847	0.552665	2.27709	0.0227808	0.271488
K05789	wzzB; chain length determinant protein (polysaccharide antigen chain regulator)	231.035	1.33272	0.659143	2.0219	0.043187	0.281035
K02802	PTS-Nag-EIIA, nagE; PTS system, N-acetylglucosamine-specific IIA component [EC:2.7.1.193]	1259.48	1.33948	0.486686	2.75224	0.00591892	0.14452
K17489	E2.1.3.1-12S; methylmalonyl-CoA carboxyltransferase 12S subunit [EC:2.1.3.1]	210.489	1.35253	0.652029	2.07435	0.0380472	0.2777
K07186	smp; membrane protein	245.215	1.35882	0.583502	2.32873	0.0198735	0.262669
K03288	citA, tcuC; MFS transporter, MHS family, citrate/tricarballylate:H+ symporter	286.032	1.49582	0.556002	2.69032	0.00713838	0.155621
K06159	yojI; multidrug/microcin transport system ATP-binding/permease protein	233.103	1.50135	0.629364	2.3855	0.0170559	0.241699
K12538	hasF, prtF; outer membrane protein, protease secretion system	562.363	1.52461	0.777518	1.96087	0.0498938	0.288
K13057	treT; trehalose synthase [EC:2.4.1.245]	312.755	1.55374	0.640198	2.42697	0.0152255	0.230427
K02803	PTS-Nag-EIIB, nagE; PTS system, N-acetylglucosamine-specific IIB component [EC:2.7.1.193]	1569.37	1.56371	0.507173	3.0832	0.00204788	0.0753807
K09469	aepZ; 2-aminoethylphosphonate-pyruvate transaminase	103.314	1.64582	0.780742	2.10802	0.0350292	0.2777
K07677	rcsC; two-component system, NarL family, capsular synthesis sensor histidine kinase RcsC [EC:2.7.13.3]	811.175	1.67802	0.625167	2.68411	0.00727237	0.157604
K18987	irr; two-component system, OmpR family, response regulator Irr	205.195	1.69636	0.774085	2.19144	0.0284202	0.271488
K05597	aspQ, ansB, ansA; glutamin-(asparagin-)ase [EC:3.5.1.38]	450.737	1.71975	0.590097	2.91436	0.00356421	0.109238
K11913	fha1; type VI secretion system protein	223.281	1.82463	0.843956	2.162	0.0306181	0.276204
K07326	fhaC; hemolysin activation/secretion protein	268.468	1.82563	0.718704	2.54017	0.0110798	0.196989
K16152	hasR; heme acquisition protein HasR	204.994	1.90603	0.893916	2.13223	0.0329881	0.2777
K02625	pcaT; MFS transporter, MHS family, dicarboxylic acid transporter PcaT	192.65	1.93556	0.93261	2.07543	0.0379468	0.2777
K04496	CTBP; C-terminal binding protein	44.0794	1.99144	0.703881	2.82923	0.00466608	0.128493
K04780	dhbF; nonribosomal peptide synthetase DhbF	96.2688	1.99998	0.882687	2.26579	0.0234645	0.271488
K14596	crtX; zeaxanthin glucosyltransferase [EC:2.4.1.276]	193.746	2.01286	0.91243	2.20604	0.0273812	0.271488
K15658	ofaA, arfA; arthrofactin-type cyclic lipopeptide synthetase A	389.222	2.18175	0.985634	2.21355	0.0268601	0.271488
K15329	pksE; trans-AT polyketide synthase, acyltransferase and oxidoreductase domains	92.5143	2.24901	1.01899	2.20709	0.0273076	0.271488
K19132	csb2; CRISPR-associated protein Csb2	58.4798	2.37296	1.09239	2.17226	0.0298358	0.274902
K19104	nat; isonocardicin synthase [EC:2.5.1.38]	89.1732	2.39229	1.02611	2.33142	0.019731	0.261355
K13613	pksM; polyketide synthase PksM	89.4723	2.39784	1.02537	2.3385	0.0193611	0.259744
K10816	hcnC; hydrogen cyanide synthase HcnC [EC:1.4.99.5]	189.528	2.42494	1.02044	2.37637	0.017484	0.243943
K02184	FMN2; formin 2	39.0149	2.43181	0.916534	2.65327	0.00797169	0.164486
K11540	CAD; carbamoyl-phosphate synthase / aspartate carbamoyltransferase / dihydroorotase [EC:6.3.5.5 2.1.3.2 3.5.2.3]	4.92401	2.45857	1.24654	1.97231	0.0485743	0.28654
K07125	K07125; uncharacterized protein	105.399	2.66608	1.01354	2.63046	0.00852699	0.168811
K18986	ihk; two-component system, OmpR family, sensor kinase Ihk [EC:2.7.13.3]	164.157	2.70937	0.75331	3.59662	0.000322383	0.0210844
K00816	CCBL; kynurenine---oxoglutarate transaminase / cysteine-S-conjugate beta-lyase / glutamine---phenylpyruvate transaminase [EC:2.6.1.7 4.4.1.13 2.6.1.64]	2.41688	2.79011	1.34025	2.08179	0.0373619	0.2777
K15376	GPHN; gephyrin [EC:2.10.1.1 2.7.7.75]	2.41688	2.79011	1.34025	2.08179	0.0373619	0.2777
K01668	E4.1.99.2; tyrosine phenol-lyase [EC:4.1.99.2]	8.09038	2.84869	1.41261	2.01661	0.0437362	0.281035
K19167	abiQ; protein AbiQ	212.913	2.85963	0.811712	3.52297	0.000426747	0.0260494
K15640	K15640, phoE; uncharacterized phosphatase	12.2	2.96848	1.31008	2.26588	0.0234587	0.271488
K11814	ebrA; multidrug resistance protein EbrA	3.39477	3.27497	1.63131	2.00757	0.0446889	0.281035
K18321	smeA; membrane fusion protein, multidrug efflux system	1.97811	3.47528	1.44526	2.4046	0.0161902	0.237662
K18322	smeB; multidrug efflux pump	1.97811	3.47528	1.44526	2.4046	0.0161902	0.237662
K18323	smeC; outer membrane protein, multidrug efflux system	1.97811	3.47528	1.44526	2.4046	0.0161902	0.237662
K11815	ebrB; multidrug resistance protein EbrB	5.1256	3.89991	1.65763	2.35271	0.0186374	0.251416
K12533	rsaD; ATP-binding cassette, subfamily C, bacterial RsaD	1.88346	3.95187	1.82465	2.16583	0.0303244	0.275865
K12534	rsaE; membrane fusion protein, S-layer protein transport system	1.88346	3.95187	1.82465	2.16583	0.0303244	0.275865
K12535	rsaF; outer membrane protein, S-layer protein transport system	1.88346	3.95187	1.82465	2.16583	0.0303244	0.275865
K12544	rsaA; S-layer protein	1.88346	3.95187	1.82465	2.16583	0.0303244	0.275865
K13011	wbqL; O-antigen biosynthesis protein WbqL	1.88346	3.95187	1.82465	2.16583	0.0303244	0.275865
K11637	citS; two-component system, CitB family, sensor histidine kinase CitS [EC:2.7.13.3]	2.34161	4.26999	2.08202	2.05089	0.0402774	0.279651
K12552	pbpA; penicillin-binding protein 1 [EC:3.4.-.-]	2.85225	4.5549	2.09407	2.17514	0.0296196	0.274154
K18622	ADD; adducin	4.11049	5.08811	1.60459	3.17096	0.00151934	0.0611494
K19737	PRMT9; type II protein arginine methyltransferase [EC:2.1.1.320]	6.37654	5.71169	2.06263	2.76913	0.00562061	0.139563
